# Supplementary material for: 3-Methyl-N-(4-methyl­phen­yl)benzamide
Source: Acta Crystallogr Sect E Struct Rep Online. 2011 Oct 8;67(Pt 11):o2894. doi: 10.1107/S1600536811040967 (PMC3247311; doi:10.1107/S1600536811040967)
Supplement: Supplementary file 2 [file e-67-o2894-Isup2.hkl]

# 
# h,k,l, Fc-squared, Fo-squared, sigma(Fo-squared) and status flag 
# 
data_I
_shelx_title ' I in space group P21/c' 
_shelx_refln_list_code          4 
_shelx_F_calc_maximum      146.58 
_exptl_crystal_F_000       480.00 
_reflns_d_resolution_high  0.7696 
 
loop_ 
 _symmetry_equiv_pos_as_xyz 
 'x, y, z' 
 '-x, y+1/2, -z+1/2' 
 '-x, -y, -z' 
 'x, -y-1/2, z-1/2' 
 
_cell_length_a     5.2694 
_cell_length_b    14.0877 
_cell_length_c    16.5665 
_cell_angle_alpha  90.000 
_cell_angle_beta   92.588 
_cell_angle_gamma  90.000 
 
_shelx_F_squared_multiplier     1.000 
 
loop_ 
 _refln_index_h 
 _refln_index_k 
 _refln_index_l 
 _refln_F_squared_calc 
 _refln_F_squared_meas 
 _refln_F_squared_sigma 
 _refln_observed_status 
   1   0   0       43.56       55.28      1.56 o 
   2   0   0      291.99      276.31      2.06 o 
   3   0   0       36.49       37.62      1.26 o 
   4   0   0      575.87      571.88      6.51 o 
   5   0   0       23.07       19.95      3.05 o 
   6   0   0       55.12       46.04      5.59 o 
   1   1   0       80.21       71.30      1.22 o 
   2   1   0      384.65      367.45      2.35 o 
   3   1   0       24.15       26.71      1.32 o 
   4   1   0       56.83       60.80      1.49 o 
   5   1   0       81.52       85.79      2.56 o 
   6   1   0        9.90       11.09      3.49 o 
   0   2   0     1192.69     1157.88     50.17 o 
   1   2   0      285.18      297.20      2.44 o 
   2   2   0      123.91      118.88      1.67 o 
   3   2   0        4.94        6.52      1.32 o 
   4   2   0        0.01        0.32      1.34 o 
   5   2   0      220.30      229.69      2.65 o 
   6   2   0        6.87        7.74      3.66 o 
   1   3   0       21.55       27.52      1.84 o 
   2   3   0      423.53      403.67      3.06 o 
   3   3   0      273.68      265.83      2.10 o 
   4   3   0       26.46       26.07      1.70 o 
   5   3   0        1.84        1.84      1.86 o 
   6   3   0        8.76        7.96      3.86 o 
   0   4   0      633.40      590.98      5.66 o 
   1   4   0      112.08       92.67      2.44 o 
   2   4   0      105.69      110.57      1.74 o 
   3   4   0      509.94      541.30      2.91 o 
   4   4   0        2.53        4.24      1.69 o 
   5   4   0       38.52       40.85      2.27 o 
   6   4   0       38.08       39.53      6.32 o 
   1   5   0       80.75       77.88      2.30 o 
   2   5   0      471.92      459.84      2.78 o 
   3   5   0      206.41      216.40      1.96 o 
   4   5   0       26.51       29.29      2.13 o 
   5   5   0       14.26       13.94      2.58 o 
   6   5   0        0.47        2.42      5.99 o 
   0   6   0     3688.19     3869.95     35.05 o 
   1   6   0      937.56      959.19      5.85 o 
   2   6   0        0.03        0.78      1.70 o 
   3   6   0        3.00        5.94      1.63 o 
   4   6   0       29.02       21.92      2.09 o 
   5   6   0       35.61       37.93      2.73 o 
   6   6   0        3.00        4.37      5.83 o 
   1   7   0        0.09        1.44      2.46 o 
   2   7   0      168.06      178.10      2.51 o 
   3   7   0        2.13        2.54      1.76 o 
   4   7   0       18.77       19.61      2.38 o 
   5   7   0       13.05       11.87      3.96 o 
   6   7   0        0.01       -3.00      7.04 o 
   0   8   0      216.02      204.80      3.70 o 
   1   8   0      123.64      143.70      5.79 o 
   2   8   0        5.46        5.89      1.95 o 
   3   8   0       49.11       47.64      2.16 o 
   4   8   0        0.70        1.35      1.99 o 
   5   8   0       19.77       15.64      4.30 o 
   6   8   0        1.51       -2.32     10.23 o 
   1   9   0       14.71       10.32      2.54 o 
   2   9   0      168.62      159.46      2.70 o 
   3   9   0       32.18       31.62      2.70 o 
   4   9   0      137.11      139.07      3.10 o 
   5   9   0        0.02       -1.97      4.10 o 
   0  10   0       23.35       24.32      2.77 o 
   1  10   0      247.17      249.80      3.52 o 
   2  10   0        0.00        0.51      2.44 o 
   3  10   0      756.39      752.88      7.59 o 
   4  10   0       32.70       35.38      3.38 o 
   5  10   0        3.29        2.02      4.26 o 
   1  11   0      148.78      148.27      4.61 o 
   2  11   0       10.73       10.44      2.12 o 
   3  11   0        6.90        8.77      2.85 o 
   4  11   0       28.03       26.26      5.48 o 
   5  11   0        1.10        2.00      4.50 o 
   0  12   0        6.45        5.07      6.79 o 
   1  12   0      160.30      143.06      5.89 o 
   2  12   0       73.73       72.87      5.71 o 
   3  12   0        0.22        3.26      3.63 o 
   4  12   0        1.13       -0.16      5.65 o 
   5  12   0        0.12        6.58      6.72 o 
   1  13   0       36.18       35.99      5.74 o 
   2  13   0        0.32       -0.15      5.15 o 
   3  13   0        9.29       11.08      3.97 o 
   4  13   0       14.79       16.09      6.07 o 
   0  14   0       15.03        1.83      6.93 o 
   1  14   0       75.00       69.97      5.93 o 
   2  14   0       14.87       15.43      5.65 o 
   3  14   0        3.98        2.97      5.53 o 
   4  14   0        3.89        9.38      7.20 o 
   1  15   0        0.52        1.62      5.96 o 
   2  15   0        0.78        1.92      5.73 o 
   3  15   0        0.44        1.31      6.05 o 
   0  16   0        0.02        8.85      8.07 o 
   1  16   0        0.25       -1.03      5.41 o 
   2  16   0        1.96        7.11      6.05 o 
   3  16   0        3.13        0.40      7.44 o 
   1  17   0       13.15       16.52      6.77 o 
   2  17   0        0.00       -4.82      9.26 o 
   0  18   0       13.01       15.06     15.75 o 
   1  18   0        1.99       -1.16     14.38 o 
  -6   1   1       15.47       14.71      4.97 o 
  -5   1   1      415.06      424.15      3.56 o 
  -4   1   1       91.71       84.50      1.54 o 
  -3   1   1      101.37      100.44      1.51 o 
  -2   1   1       83.84       67.96      1.46 o 
  -1   1   1      283.34      248.96      1.72 o 
   1   1   1      548.55      485.27      2.73 o 
   2   1   1       65.83       57.73      1.50 o 
   3   1   1       12.76       11.14      1.26 o 
   4   1   1      213.74      211.79      2.23 o 
   5   1   1       34.20       37.50      2.45 o 
   6   1   1       44.76       45.14      3.89 o 
  -6   2   1        2.52        0.86      5.23 o 
  -5   2   1       17.92       19.18      1.58 o 
  -4   2   1        1.31        0.90      1.38 o 
  -3   2   1      164.21      163.51      1.93 o 
  -2   2   1        0.02       -0.09      1.41 o 
  -1   2   1      474.90      508.20      2.71 o 
   0   2   1     1306.61     1248.80     12.67 o 
   1   2   1      304.59      291.68      2.38 o 
   2   2   1      857.62      925.79      2.93 o 
   3   2   1        8.91        7.87      1.35 o 
   4   2   1      214.27      218.00      2.26 o 
   5   2   1       19.25       19.92      1.84 o 
   6   2   1       19.21       15.60      3.97 o 
  -6   3   1        0.62        1.28      5.59 o 
  -5   3   1       18.90       20.97      1.72 o 
  -4   3   1       97.07      104.31      2.01 o 
  -3   3   1     1302.50     1406.01      5.22 o 
  -2   3   1      521.68      474.57      2.42 o 
  -1   3   1       10.34        8.75      1.80 o 
   0   3   1      194.37      200.64      4.67 o 
   1   3   1     1688.33     1631.36      9.32 o 
   2   3   1     1391.38     1386.87      5.13 o 
   3   3   1      341.65      372.14      2.37 o 
   4   3   1       14.43       12.41      1.73 o 
   5   3   1       17.34       18.52      2.03 o 
   6   3   1        4.84        9.28      3.96 o 
  -6   4   1        0.13       -2.19      5.75 o 
  -5   4   1        0.17       -0.90      1.78 o 
  -4   4   1        0.07        1.59      1.50 o 
  -3   4   1       18.55       20.50      1.54 o 
  -2   4   1      415.31      426.27      2.14 o 
  -1   4   1      278.03      296.16      3.02 o 
   0   4   1       11.91       10.82      3.44 o 
   1   4   1       64.39       59.46      2.77 o 
   2   4   1       25.13       23.68      1.77 o 
   3   4   1       51.08       48.06      1.65 o 
   4   4   1        1.05        1.04      1.81 o 
   5   4   1        8.22        6.56      2.28 o 
   6   4   1        7.19       11.17      4.29 o 
  -6   5   1       10.51        9.31      6.07 o 
  -5   5   1       37.54       39.59      2.63 o 
  -4   5   1       23.26       24.13      1.89 o 
  -3   5   1        0.88        1.67      1.28 o 
  -2   5   1      285.75      287.40      2.16 o 
  -1   5   1        2.26        3.27      1.84 o 
   0   5   1        0.90        2.59      2.24 o 
   1   5   1      485.75      516.67      5.41 o 
   2   5   1      688.42      750.41      3.54 o 
   3   5   1        1.13        0.56      1.49 o 
   4   5   1       18.17       15.83      2.23 o 
   5   5   1        8.02       10.00      2.43 o 
   6   5   1        0.16        1.31      4.63 o 
  -6   6   1        8.43       11.74      5.52 o 
  -5   6   1        3.45        1.50      2.67 o 
  -4   6   1        4.67        4.49      1.92 o 
  -3   6   1        0.77        0.65      1.48 o 
  -2   6   1       22.90       24.80      1.69 o 
  -1   6   1      167.33      159.68      3.07 o 
   0   6   1      336.17      382.84      4.25 o 
   1   6   1      472.36      509.24      3.66 o 
   2   6   1        8.61        8.58      1.97 o 
   3   6   1        2.19        2.83      1.74 o 
   4   6   1        1.39        1.13      2.20 o 
   5   6   1        0.09       -0.98      3.11 o 
   6   6   1        0.67       -0.40      6.56 o 
  -6   7   1        7.15        5.53      6.74 o 
  -5   7   1       81.47       77.93      3.99 o 
  -4   7   1       66.80       67.01      2.33 o 
  -3   7   1        0.95        0.67      1.63 o 
  -2   7   1       31.72       33.57      1.99 o 
  -1   7   1      212.35      244.08      3.31 o 
   0   7   1     2222.11     2420.45     29.89 o 
   1   7   1      682.15      745.71      4.82 o 
   2   7   1       19.55       20.56      2.10 o 
   3   7   1        1.51        1.41      1.79 o 
   4   7   1       68.65       70.03      2.70 o 
   5   7   1       31.58       30.90      4.48 o 
   6   7   1        0.35        0.24      6.87 o 
  -6   8   1        5.81        5.16      9.19 o 
  -5   8   1        0.00        0.19      3.55 o 
  -4   8   1        2.65        2.68      1.66 o 
  -3   8   1       52.19       47.88      2.04 o 
  -2   8   1       57.93       58.22      2.20 o 
  -1   8   1      220.87      212.14      3.26 o 
   0   8   1      161.43      177.29      3.16 o 
   1   8   1       30.13       34.09      2.75 o 
   2   8   1       60.20       56.58      2.55 o 
   3   8   1        0.56        0.08      2.06 o 
   4   8   1       73.01       74.21      2.56 o 
   5   8   1       16.64       18.98      4.59 o 
   6   8   1        6.41        1.78     10.14 o 
  -5   9   1        0.00        1.45      3.95 o 
  -4   9   1      370.96      387.23      4.62 o 
  -3   9   1      108.15      100.05      2.52 o 
  -2   9   1       16.94       18.38      1.95 o 
  -1   9   1       10.17       12.95      2.27 o 
   0   9   1       35.88       35.64      2.56 o 
   1   9   1       13.18       10.53      2.70 o 
   2   9   1       43.57       45.17      2.68 o 
   3   9   1      303.11      314.03      4.51 o 
   4   9   1       15.60       16.57      2.63 o 
   5   9   1       23.50       21.90      4.65 o 
  -5  10   1        4.52        5.27      4.18 o 
  -4  10   1        0.35        0.19      3.51 o 
  -3  10   1       91.03       91.48      2.93 o 
  -2  10   1       40.84       33.64      1.94 o 
  -1  10   1      401.81      380.71      4.00 o 
   0  10   1       23.60       18.55      2.58 o 
   1  10   1      221.25      237.22      4.10 o 
   2  10   1       36.42       41.80      4.08 o 
   3  10   1        5.92        7.76      2.92 o 
   4  10   1        0.97        0.49      2.87 o 
   5  10   1       13.21        9.44      4.55 o 
  -5  11   1        0.21        2.85      5.21 o 
  -4  11   1       18.74       16.15      5.05 o 
  -3  11   1       76.03       74.71      2.96 o 
  -2  11   1      431.68      441.57      6.90 o 
  -1  11   1       25.86       29.80      3.42 o 
   0  11   1        0.27       -0.25      3.14 o 
   1  11   1      578.45      561.83      4.72 o 
   2  11   1       33.89       32.94      5.15 o 
   3  11   1       14.11        9.97      3.09 o 
   4  11   1        8.12        3.98      5.32 o 
   5  11   1        8.47       11.12      4.79 o 
  -5  12   1        0.71       12.71      8.57 o 
  -4  12   1        7.69        6.15      5.11 o 
  -3  12   1        0.13        0.79      3.65 o 
  -2  12   1       13.79       12.98      4.13 o 
  -1  12   1      131.09      138.39      4.52 o 
   0  12   1        1.29        1.83      3.15 o 
   1  12   1       19.94       19.51      2.27 o 
   2  12   1        8.22        8.48      2.63 o 
   3  12   1       26.17       22.88      4.06 o 
   4  12   1        1.32        0.65      5.67 o 
   5  12   1        1.60        0.90      6.92 o 
  -4  13   1        0.01        0.25      5.52 o 
  -3  13   1       11.18       12.39      5.42 o 
  -2  13   1        1.84        4.88      5.41 o 
  -1  13   1       71.18       60.63      4.25 o 
   0  13   1       13.79       11.41      3.13 o 
   1  13   1       26.15       19.77      2.83 o 
   2  13   1       24.46       19.14      2.24 o 
   3  13   1       22.54       20.49      4.49 o 
   4  13   1       15.19       11.86      6.33 o 
  -4  14   1       14.26       18.52      7.30 o 
  -3  14   1        2.11       -0.31      5.40 o 
  -2  14   1        0.51        5.03      5.71 o 
  -1  14   1       16.24       19.20      6.08 o 
   0  14   1       10.42       11.07      3.05 o 
   1  14   1        9.92       10.62      5.46 o 
   2  14   1        4.68        2.72      5.63 o 
   3  14   1        2.52       -3.89      5.75 o 
   4  14   1       12.69       11.03      6.48 o 
  -3  15   1        8.22        6.47      5.84 o 
  -2  15   1        2.09        5.59      6.01 o 
  -1  15   1        3.56        0.46      5.36 o 
   0  15   1        1.76        3.71      5.94 o 
   1  15   1        0.31        2.02      5.74 o 
   2  15   1        4.90        5.19      5.58 o 
   3  15   1        0.14       -2.92      6.04 o 
  -3  16   1       17.97       17.88      6.40 o 
  -2  16   1        1.87       -0.41      6.53 o 
  -1  16   1        0.11       -2.42      5.99 o 
   0  16   1       14.46       20.16      6.49 o 
   1  16   1        2.50        6.71      6.15 o 
   2  16   1        2.77        1.06      6.47 o 
   3  16   1        3.39       10.44     11.45 o 
  -2  17   1       15.05       23.73      7.98 o 
  -1  17   1        0.40       -3.01      6.43 o 
   0  17   1        1.08       -0.33      6.09 o 
   1  17   1       30.81       39.94      7.22 o 
   2  17   1        1.10       -3.82      9.15 o 
  -1  18   1        3.30       19.40     14.07 o 
   0  18   1       10.03        8.83     13.78 o 
   1  18   1        0.01        1.58     14.60 o 
  -6   0   2       18.20       19.91      7.12 o 
  -5   0   2      171.94      181.52      3.53 o 
  -4   0   2        0.47        0.19      1.92 o 
  -3   0   2        5.50        7.51      1.40 o 
  -2   0   2     1114.26     1128.01     10.20 o 
  -1   0   2    18427.62    16850.58    149.60 o 
   0   0   2      555.06      573.32     10.93 o 
   1   0   2     6708.64     6179.67     31.68 o 
   2   0   2        4.98        4.40      2.05 o 
   3   0   2       42.64       43.20      1.79 o 
   4   0   2       96.39       91.82      2.93 o 
   5   0   2      492.38      496.65      5.56 o 
   6   0   2       28.92       33.33      5.14 o 
  -6   1   2       54.91       53.04      5.80 o 
  -5   1   2       61.82       60.24      1.98 o 
  -4   1   2        0.23       -0.26      1.23 o 
  -3   1   2        2.68        2.96      1.07 o 
  -2   1   2      955.22      923.68      4.84 o 
  -1   1   2      141.80      137.27      1.73 o 
   0   1   2      635.81      643.45      6.38 o 
   1   1   2    13479.02    12510.03     44.68 o 
   2   1   2       82.98       83.95      1.42 o 
   3   1   2      172.67      173.07      1.49 o 
   4   1   2       30.09       28.05      1.84 o 
   5   1   2       10.99        8.96      2.31 o 
   6   1   2        7.09       10.48      3.77 o 
  -6   2   2       11.74       11.61      5.44 o 
  -5   2   2       32.92       30.81      1.40 o 
  -4   2   2       43.40       43.23      1.50 o 
  -3   2   2      262.62      287.95      2.06 o 
  -2   2   2     1617.08     1660.57      6.63 o 
  -1   2   2      780.19      771.98      2.95 o 
   0   2   2       76.76       67.95      2.11 o 
   1   2   2      707.55      741.40      3.32 o 
   2   2   2      724.59      751.83      3.21 o 
   3   2   2      373.07      370.40      2.16 o 
   4   2   2        0.55        0.52      1.58 o 
   5   2   2        1.13        1.32      2.28 o 
   6   2   2        9.02        8.34      3.90 o 
  -6   3   2       19.12       21.39      5.97 o 
  -5   3   2      154.29      156.59      2.14 o 
  -4   3   2      196.35      191.22      2.11 o 
  -3   3   2       83.31      101.56      1.68 o 
  -2   3   2      372.79      371.71      2.18 o 
  -1   3   2     1307.42     1301.68      4.78 o 
   0   3   2     1997.70     1947.95     10.57 o 
   1   3   2     1125.88     1123.91      7.10 o 
   2   3   2       24.43       24.50      1.63 o 
   3   3   2       87.98       85.02      1.80 o 
   4   3   2       53.43       50.94      1.84 o 
   5   3   2       28.73       33.12      2.22 o 
   6   3   2       39.24       44.74      4.39 o 
  -6   4   2       17.59       21.38      5.95 o 
  -5   4   2        0.32       -0.63      1.55 o 
  -4   4   2        0.94        1.16      1.47 o 
  -3   4   2        3.08        1.95      1.61 o 
  -2   4   2      427.27      494.44      2.59 o 
  -1   4   2      303.23      304.80      3.14 o 
   0   4   2        1.41        4.01      1.93 o 
   1   4   2      318.00      313.25      3.67 o 
   2   4   2      932.05     1020.00      4.32 o 
   3   4   2        1.24        1.83      1.27 o 
   4   4   2        4.21        3.40      1.85 o 
   5   4   2        6.87        7.20      2.40 o 
   6   4   2        1.49        4.93      4.25 o 
  -6   5   2        0.56        0.74      6.00 o 
  -5   5   2        2.00        4.15      2.34 o 
  -4   5   2       28.97       26.07      2.07 o 
  -3   5   2        3.54        3.07      1.04 o 
  -2   5   2       38.85       45.95      1.33 o 
  -1   5   2      144.79      147.07      2.91 o 
   0   5   2     1147.07     1098.79      8.10 o 
   1   5   2      469.02      488.95      3.94 o 
   2   5   2       24.67       23.36      1.99 o 
   3   5   2        4.50        4.61      1.68 o 
   4   5   2        9.81       10.03      2.20 o 
   5   5   2       18.45       17.05      3.12 o 
   6   5   2        0.05        0.01      4.66 o 
  -6   6   2        1.20       -0.75      5.66 o 
  -5   6   2       34.11       35.04      2.75 o 
  -4   6   2        0.58        0.57      2.15 o 
  -3   6   2       58.85       49.32      1.30 o 
  -2   6   2      333.46      335.88      2.43 o 
  -1   6   2      181.74      210.05      3.30 o 
   0   6   2       67.69       61.71      3.27 o 
   1   6   2       23.06       22.46      2.51 o 
   2   6   2       48.23       53.91      2.21 o 
   3   6   2       92.62       91.97      2.13 o 
   4   6   2        2.11        0.89      2.32 o 
   5   6   2       25.88       28.04      3.20 o 
   6   6   2        0.88        3.62      5.29 o 
  -6   7   2        6.57       10.74      5.82 o 
  -5   7   2        3.30        2.66      3.20 o 
  -4   7   2        1.36        1.89      2.56 o 
  -3   7   2        7.01        7.14      1.18 o 
  -2   7   2       36.41       35.58      2.05 o 
  -1   7   2       30.19       32.34      2.74 o 
   0   7   2       26.73       25.50      3.13 o 
   1   7   2      278.26      290.23      4.51 o 
   2   7   2       12.92       10.64      2.09 o 
   3   7   2        2.82        3.57      2.06 o 
   4   7   2       21.36       20.79      1.71 o 
   5   7   2        0.00        0.27      3.54 o 
   6   7   2        2.24       -1.47      7.06 o 
  -6   8   2        0.05        4.17      8.45 o 
  -5   8   2       12.50       11.79      3.40 o 
  -4   8   2       34.94       33.44      2.92 o 
  -3   8   2      199.75      196.23      3.58 o 
  -2   8   2      389.82      388.17      3.62 o 
  -1   8   2      116.26      121.40      3.07 o 
   0   8   2       40.96       43.07      3.01 o 
   1   8   2       76.78       69.40      2.78 o 
   2   8   2      158.34      164.95      2.98 o 
   3   8   2      347.87      338.57      3.59 o 
   4   8   2        2.79        7.12      2.31 o 
   5   8   2       53.42       50.82      4.93 o 
  -5   9   2        0.17       -3.05      4.24 o 
  -4   9   2        5.02        4.08      2.87 o 
  -3   9   2       28.85       32.70      1.97 o 
  -2   9   2      392.67      376.62      4.05 o 
  -1   9   2      158.73      168.57      3.21 o 
   0   9   2       15.75       15.33      2.29 o 
   1   9   2        0.14        1.72      2.38 o 
   2   9   2        3.59        3.88      2.60 o 
   3   9   2       53.01       56.10      3.51 o 
   4   9   2       44.88       44.23      3.03 o 
   5   9   2        0.21       -1.05      4.98 o 
  -5  10   2        0.02        4.65      4.67 o 
  -4  10   2      105.62       99.26      4.13 o 
  -3  10   2       17.34       16.22      2.21 o 
  -2  10   2      580.10      584.33      6.12 o 
  -1  10   2       30.50       34.09      2.82 o 
   0  10   2       52.23       57.19      2.68 o 
   1  10   2       24.40       25.19      3.22 o 
   2  10   2     1322.22     1336.13     15.85 o 
   3  10   2        0.00        0.64      3.35 o 
   4  10   2       72.45       64.84      3.37 o 
   5  10   2        1.93       -0.05      4.96 o 
  -5  11   2        0.17        0.26      5.23 o 
  -4  11   2       21.75       22.16      4.89 o 
  -3  11   2       98.28       97.86      3.43 o 
  -2  11   2      146.52      148.80      4.51 o 
  -1  11   2       30.10       32.23      3.22 o 
   0  11   2        1.30       -1.40      3.19 o 
   1  11   2      139.30      144.23      5.06 o 
   2  11   2       22.51       22.31      4.05 o 
   3  11   2        0.30        0.38      3.22 o 
   4  11   2        3.09        2.85      5.75 o 
   5  11   2       19.98       20.06      4.93 o 
  -5  12   2        5.90        4.99      8.31 o 
  -4  12   2        6.21        3.54      4.93 o 
  -3  12   2        7.44       11.04      3.03 o 
  -2  12   2       82.10       82.78      4.78 o 
  -1  12   2      137.03      137.10      4.20 o 
   0  12   2       29.57       28.76      3.41 o 
   1  12   2      187.27      182.75      5.96 o 
   2  12   2       61.64       64.34      5.44 o 
   3  12   2       43.92       46.13      4.43 o 
   4  12   2        0.02       -3.48      5.98 o 
   5  12   2        0.07        2.78      5.90 o 
  -4  13   2        7.45        6.51      5.30 o 
  -3  13   2        1.13        1.33      5.26 o 
  -2  13   2       10.42        9.16      4.35 o 
  -1  13   2       14.59        9.62      3.70 o 
   0  13   2       33.33       32.44      3.84 o 
   1  13   2        1.10        0.58      2.88 o 
   2  13   2       96.28       85.56      5.84 o 
   3  13   2        6.99       10.17      4.29 o 
   4  13   2        0.80        1.78      6.16 o 
  -4  14   2       11.71       13.75      6.22 o 
  -3  14   2        8.51        6.61      5.40 o 
  -2  14   2        2.68        0.93      4.33 o 
  -1  14   2       28.23       28.00      3.89 o 
   0  14   2        9.46       10.26      3.63 o 
   1  14   2       34.53       37.12      2.76 o 
   2  14   2        5.67        6.38      5.47 o 
   3  14   2        2.51        5.03      5.80 o 
   4  14   2       16.58       20.88      6.86 o 
  -3  15   2        1.07       -1.00      6.10 o 
  -2  15   2        0.40        2.20      5.55 o 
  -1  15   2        8.10        6.85      4.46 o 
   0  15   2        2.51        4.30      6.03 o 
   1  15   2        2.33       -0.15      5.94 o 
   2  15   2        2.21       -5.09      5.94 o 
   3  15   2        0.64        4.24      6.17 o 
  -3  16   2        0.29       -4.43      9.53 o 
  -2  16   2        4.55        1.98      6.59 o 
  -1  16   2        2.75       -1.60      5.88 o 
   0  16   2        1.32        6.33      6.38 o 
   1  16   2        1.57        1.50      6.67 o 
   2  16   2       16.28       14.89      6.22 o 
   3  16   2        0.01        1.29     12.88 o 
  -2  17   2        0.00      -12.28      8.07 o 
  -1  17   2       16.35       27.26      6.75 o 
   0  17   2        3.19       -6.59      6.41 o 
   1  17   2        0.03        4.41      6.93 o 
   2  17   2        1.88        2.66      8.60 o 
  -1  18   2        1.45        5.09     13.20 o 
   1  18   2       20.95       27.81     15.03 o 
  -6   1   3       36.98       30.28      5.96 o 
  -5   1   3       89.60       91.57      1.97 o 
  -4   1   3        0.79        1.40      0.74 o 
  -3   1   3        9.49        9.12      1.04 o 
  -2   1   3      175.25      166.80      1.63 o 
  -1   1   3     4812.93     4435.39     12.36 o 
   0   1   3     3049.94     3034.12     12.85 o 
   1   1   3       12.67       14.54      1.56 o 
   2   1   3      212.57      212.38      1.60 o 
   3   1   3        0.93        2.95      1.26 o 
   4   1   3       24.70       23.56      1.73 o 
   5   1   3      291.96      288.23      3.58 o 
   6   1   3        3.94        4.94      3.71 o 
  -6   2   3        5.88       11.96      6.05 o 
  -5   2   3        7.29        3.11      1.61 o 
  -4   2   3      198.90      196.63      2.16 o 
  -3   2   3       33.23       36.17      1.21 o 
  -2   2   3      376.52      384.23      3.58 o 
  -1   2   3      138.25      135.15      1.84 o 
   0   2   3      474.07      445.75      4.29 o 
   1   2   3     1398.20     1356.17      6.46 o 
   2   2   3      946.41      939.68      3.20 o 
   3   2   3      106.57      109.68      1.54 o 
   4   2   3       27.49       26.08      1.81 o 
   5   2   3       41.80       45.78      2.59 o 
   6   2   3       10.15       10.87      3.69 o 
  -6   3   3        0.35        1.32      5.83 o 
  -5   3   3       22.45       20.20      1.88 o 
  -4   3   3      125.48      127.33      1.78 o 
  -3   3   3      426.07      420.29      2.68 o 
  -2   3   3      134.83      144.04      1.85 o 
  -1   3   3      142.58      144.90      2.31 o 
   0   3   3      152.16      141.56      2.65 o 
   1   3   3       65.85       66.44      3.27 o 
   2   3   3      559.61      582.85      2.83 o 
   3   3   3      288.74      314.37      2.12 o 
   4   3   3      225.80      227.43      2.38 o 
   5   3   3       11.90       12.73      2.46 o 
   6   3   3       20.81       26.65      3.86 o 
  -6   4   3        5.64        5.27      5.97 o 
  -5   4   3       30.19       25.74      1.74 o 
  -4   4   3       56.05       50.18      1.46 o 
  -3   4   3       13.06       16.41      1.45 o 
  -2   4   3      902.78      963.00      5.02 o 
  -1   4   3      358.63      394.05      2.55 o 
   0   4   3      254.46      256.61      3.55 o 
   1   4   3       38.40       39.56      3.89 o 
   2   4   3        2.07        2.11      2.05 o 
   3   4   3      168.84      171.45      2.03 o 
   4   4   3       11.54       13.52      1.99 o 
   5   4   3        6.70        5.83      2.72 o 
   6   4   3        0.01       -2.32      5.83 o 
  -6   5   3        7.86        5.52      5.82 o 
  -5   5   3        0.05        0.70      1.99 o 
  -4   5   3        5.60        4.90      1.87 o 
  -3   5   3        4.71        6.40      1.61 o 
  -2   5   3       63.75       75.34      1.85 o 
  -1   5   3      900.45      979.31      4.72 o 
   0   5   3      141.85      123.10      3.51 o 
   1   5   3      152.51      161.75      3.45 o 
   2   5   3        9.14       11.30      2.09 o 
   3   5   3        5.89        5.99      1.78 o 
   4   5   3        9.38        8.83      2.37 o 
   5   5   3       26.03       23.79      3.41 o 
   6   5   3       13.58       20.18      5.78 o 
  -6   6   3        0.49       -1.68      6.21 o 
  -5   6   3       11.75       12.34      2.53 o 
  -4   6   3        2.98        3.11      2.09 o 
  -3   6   3        9.82       10.57      1.66 o 
  -2   6   3        0.00        0.48      1.69 o 
  -1   6   3      257.89      261.46      2.93 o 
   0   6   3      960.76     1123.98      9.45 o 
   1   6   3       18.54       26.86      2.71 o 
   2   6   3      140.85      139.59      2.52 o 
   3   6   3        0.96        0.24      1.98 o 
   4   6   3        0.43        0.76      0.96 o 
   5   6   3        2.38        1.72      3.48 o 
   6   6   3        2.75        2.90      5.89 o 
  -6   7   3        0.75        3.30      7.00 o 
  -5   7   3        1.70        1.04      2.72 o 
  -4   7   3        6.47        6.83      2.46 o 
  -3   7   3        0.03        0.11      1.82 o 
  -2   7   3        6.07        6.18      1.56 o 
  -1   7   3      429.18      478.12      3.73 o 
   0   7   3      509.15      519.63      4.46 o 
   1   7   3       57.07       61.72      2.80 o 
   2   7   3        9.85       12.22      2.14 o 
   3   7   3       11.73       14.76      2.12 o 
   4   7   3       14.97       16.03      1.96 o 
   5   7   3       74.56       69.94      3.70 o 
   6   7   3        2.48        4.29      7.11 o 
  -6   8   3       20.00       23.55      9.36 o 
  -5   8   3        3.14        3.51      3.65 o 
  -4   8   3      124.25      116.27      3.19 o 
  -3   8   3      155.64      161.10      2.74 o 
  -2   8   3       41.86       37.29      2.06 o 
  -1   8   3      223.03      230.74      3.04 o 
   0   8   3       47.97       50.65      3.02 o 
   1   8   3      106.76       90.74      3.02 o 
   2   8   3        3.39        6.91      2.31 o 
   3   8   3       18.04       18.96      2.82 o 
   4   8   3       15.17       17.68      2.53 o 
   5   8   3       23.01       20.37      4.92 o 
   6   8   3        1.78       -4.27      8.88 o 
  -5   9   3        7.01        5.11      4.01 o 
  -4   9   3       54.09       51.59      3.03 o 
  -3   9   3      288.51      299.29      3.79 o 
  -2   9   3      572.15      578.00      4.59 o 
  -1   9   3      107.53      116.42      2.65 o 
   0   9   3       28.57       31.12      2.83 o 
   1   9   3      103.21      111.20      2.88 o 
   2   9   3       79.46       81.22      2.85 o 
   3   9   3       46.50       45.64      3.42 o 
   4   9   3      105.55       98.51      3.23 o 
   5   9   3       37.93       54.11      5.36 o 
  -5  10   3        2.25        3.41      4.35 o 
  -4  10   3        0.10        1.25      3.36 o 
  -3  10   3       21.07       18.05      1.14 o 
  -2  10   3        5.67        4.96      2.51 o 
  -1  10   3      457.14      449.02      4.85 o 
   0  10   3      168.11      163.06      3.74 o 
   1  10   3       28.96       25.39      3.15 o 
   2  10   3      232.56      225.85      5.17 o 
   3  10   3       62.20       63.50      3.87 o 
   4  10   3       58.75       58.87      3.89 o 
   5  10   3        4.48        6.93      5.19 o 
  -5  11   3       12.73       10.79      6.01 o 
  -4  11   3       11.44       10.49      4.30 o 
  -3  11   3       53.76       49.90      2.38 o 
  -2  11   3       15.45       15.21      2.80 o 
  -1  11   3      107.40      111.49      3.67 o 
   0  11   3      236.75      214.66      4.29 o 
   1  11   3       74.82       70.88      4.49 o 
   2  11   3      396.12      401.40      6.35 o 
   3  11   3        3.34        3.61      4.08 o 
   4  11   3        0.01        2.47      4.32 o 
   5  11   3       22.32       28.84      5.73 o 
  -5  12   3        4.32        9.33      8.20 o 
  -4  12   3        0.08        3.26      5.09 o 
  -3  12   3        8.29        7.34      4.44 o 
  -2  12   3        0.22        1.04      3.26 o 
  -1  12   3       48.51       47.68      3.79 o 
   0  12   3        3.49        5.15      3.39 o 
   1  12   3        9.37        7.58      4.73 o 
   2  12   3       84.08       86.75      5.63 o 
   3  12   3        2.03        3.43      4.36 o 
   4  12   3        0.26       -2.49      5.87 o 
   5  12   3        1.26        3.99      6.13 o 
  -4  13   3       10.64       16.05      5.40 o 
  -3  13   3        2.38        8.47      4.55 o 
  -2  13   3       90.85       85.68      4.97 o 
  -1  13   3       61.33       52.52      3.92 o 
   0  13   3       38.34       31.84      4.02 o 
   1  13   3       30.57       37.47      5.86 o 
   2  13   3       15.49       15.79      4.96 o 
   3  13   3       41.78       41.93      4.89 o 
   4  13   3        0.11       -2.01      6.23 o 
  -4  14   3       25.69       32.46      6.37 o 
  -3  14   3        2.37        5.00      4.79 o 
  -2  14   3        0.04        3.48      4.56 o 
  -1  14   3        9.09       12.86      3.77 o 
   0  14   3        4.63        5.24      3.80 o 
   1  14   3        2.16        4.59      3.40 o 
   2  14   3       11.49        8.31      5.56 o 
   3  14   3        0.87        1.77      4.54 o 
   4  14   3        0.91        3.03      6.85 o 
  -3  15   3       25.07       34.09      6.17 o 
  -2  15   3        0.02       -0.81      4.81 o 
  -1  15   3        0.88       -0.45      4.27 o 
   0  15   3        7.22        9.41      3.89 o 
   1  15   3        4.79        2.52      6.31 o 
   2  15   3        1.00        3.04      6.33 o 
   3  15   3       11.10       18.32      6.07 o 
  -3  16   3        6.79        9.66      9.06 o 
  -2  16   3       21.81       21.83      6.05 o 
  -1  16   3        4.40        4.88      6.40 o 
   0  16   3        4.62        5.13      6.16 o 
   1  16   3       12.91       23.07      6.39 o 
   2  16   3        9.91       18.14      6.45 o 
   3  16   3        0.30       -1.35     13.58 o 
  -2  17   3        0.03       -5.30      9.12 o 
  -1  17   3       10.47        7.18      6.75 o 
   0  17   3        0.14        4.31      6.37 o 
   1  17   3        8.30       18.70      6.89 o 
   2  17   3        9.47       15.46      9.48 o 
  -6   0   4       82.07       98.93      9.99 o 
  -5   0   4      167.66      174.72      6.08 o 
  -4   0   4        9.45        9.37      2.40 o 
  -3   0   4      132.69      126.57      3.00 o 
  -2   0   4       85.72      100.51      4.13 o 
  -1   0   4     1686.11     1693.78      7.34 o 
   0   0   4    20659.45    19502.99     67.69 o 
   1   0   4    21485.73    20671.46     83.56 o 
   2   0   4      401.40      359.62      2.61 o 
   3   0   4       96.55       88.42      2.33 o 
   4   0   4      485.42      490.27      5.47 o 
   5   0   4       28.16       32.20      3.81 o 
   6   0   4       17.49       23.44      8.01 o 
  -6   1   4       12.18       13.12      5.88 o 
  -5   1   4       82.42       86.50      2.64 o 
  -4   1   4        5.70        5.31      0.75 o 
  -3   1   4       11.16       10.69      1.26 o 
  -2   1   4       82.32       86.89      2.05 o 
  -1   1   4     5799.38     5616.94     21.34 o 
   0   1   4    12043.53    11544.59     44.12 o 
   1   1   4      269.01      273.01      2.44 o 
   2   1   4       51.41       51.33      1.36 o 
   3   1   4      116.56      107.40      1.72 o 
   4   1   4       39.29       41.22      1.63 o 
   5   1   4        8.75        6.99      2.54 o 
   6   1   4        0.00        1.28      5.26 o 
  -6   2   4        0.00       -2.24      6.85 o 
  -5   2   4       51.58       49.73      1.50 o 
  -4   2   4      350.91      349.03      2.36 o 
  -3   2   4      215.41      229.79      1.52 o 
  -2   2   4       28.52       30.09      1.29 o 
  -1   2   4     1894.06     1850.32      4.78 o 
   0   2   4     1571.45     1528.74      8.87 o 
   1   2   4      738.20      743.55      7.06 o 
   2   2   4       71.69       91.49      2.06 o 
   3   2   4       51.03       50.44      1.52 o 
   4   2   4       18.33       19.17      1.37 o 
   5   2   4       77.42       77.61      3.14 o 
   6   2   4        8.12       11.16      5.30 o 
  -6   3   4        8.81        7.99      6.60 o 
  -5   3   4       87.95       83.27      2.10 o 
  -4   3   4       11.99       10.49      1.50 o 
  -3   3   4       68.76       71.95      1.25 o 
  -2   3   4      521.94      504.88      4.22 o 
  -1   3   4       39.18       39.78      1.70 o 
   0   3   4        9.77        8.35      2.09 o 
   1   3   4       15.31       13.33      1.94 o 
   2   3   4      598.86      617.03      3.31 o 
   3   3   4        1.20        2.92      1.55 o 
   4   3   4      186.02      180.14      2.58 o 
   5   3   4        2.37        2.00      3.16 o 
   6   3   4        2.41        0.05      5.48 o 
  -6   4   4        1.40       -2.05      6.72 o 
  -5   4   4       61.46       62.82      2.75 o 
  -4   4   4       18.91       14.42      1.20 o 
  -3   4   4      151.09      149.55      1.99 o 
  -2   4   4        9.29        8.85      1.71 o 
  -1   4   4       28.72       32.36      1.78 o 
   0   4   4        7.87        9.66      2.61 o 
   1   4   4      584.58      588.85      5.73 o 
   2   4   4      165.63      169.59      2.43 o 
   3   4   4       70.37       73.39      2.02 o 
   4   4   4       47.75       42.81      1.92 o 
   5   4   4        2.01        2.91      2.97 o 
   6   4   4       28.28       35.25      5.95 o 
  -6   5   4       11.63       17.29      6.50 o 
  -5   5   4        0.00        0.51      3.18 o 
  -4   5   4      123.14      121.72      2.23 o 
  -3   5   4       11.97       12.59      1.73 o 
  -2   5   4      463.66      476.39      3.78 o 
  -1   5   4      633.07      709.86      4.88 o 
   0   5   4       22.26       19.18      2.73 o 
   1   5   4       33.97       26.12      3.38 o 
   2   5   4       11.15        5.08      2.21 o 
   3   5   4      183.76      187.30      2.36 o 
   4   5   4       17.89       17.36      1.32 o 
   5   5   4        0.04       -0.25      3.35 o 
   6   5   4       15.42       16.05      5.96 o 
  -6   6   4        0.97        0.23      6.14 o 
  -5   6   4       13.34       14.29      3.34 o 
  -4   6   4       34.61       32.67      2.14 o 
  -3   6   4        1.36        1.60      1.70 o 
  -2   6   4       54.85       53.63      2.23 o 
  -1   6   4        7.77       13.48      1.33 o 
   0   6   4     2948.42     3186.60     24.11 o 
   1   6   4      395.75      367.05      4.38 o 
   2   6   4      260.93      271.31      2.91 o 
   3   6   4        3.01        2.36      1.93 o 
   4   6   4       39.96       36.38      1.80 o 
   5   6   4       11.09       11.03      3.59 o 
   6   6   4        0.60        4.21      5.98 o 
  -6   7   4        5.50        5.85      7.11 o 
  -5   7   4        9.52       10.08      3.36 o 
  -4   7   4        0.22        2.79      2.44 o 
  -3   7   4      102.66      102.99      2.50 o 
  -2   7   4        4.75        5.68      1.21 o 
  -1   7   4        8.33        8.12      2.23 o 
   0   7   4       27.78       26.70      1.79 o 
   1   7   4       32.33       36.87      2.66 o 
   2   7   4       70.08       72.79      2.35 o 
   3   7   4       14.81       16.39      2.26 o 
   4   7   4        0.08        0.93      2.39 o 
   5   7   4       15.83       17.30      3.54 o 
   6   7   4        0.27        0.55      7.33 o 
  -6   8   4        5.08        4.75      7.95 o 
  -5   8   4       11.25       11.61      3.69 o 
  -4   8   4        0.41        1.33      2.81 o 
  -3   8   4        1.41        2.81      2.30 o 
  -2   8   4        0.03        0.26      1.69 o 
  -1   8   4       60.54       64.89      2.26 o 
   0   8   4       86.02       76.04      1.85 o 
   1   8   4        2.61        1.60      2.28 o 
   2   8   4      307.73      317.75      3.50 o 
   3   8   4       21.46       18.24      2.76 o 
   4   8   4       58.58       62.75      2.91 o 
   5   8   4       12.91       11.55      4.23 o 
  -5   9   4       13.70       12.17      5.32 o 
  -4   9   4        1.40        3.31      3.58 o 
  -3   9   4      523.42      535.26      4.52 o 
  -2   9   4       16.39       12.65      2.18 o 
  -1   9   4       15.98       16.96      2.31 o 
   0   9   4        0.19       -0.59      2.62 o 
   1   9   4       12.81       15.59      2.58 o 
   2   9   4      135.21      132.60      3.71 o 
   3   9   4       59.19       58.11      3.52 o 
   4   9   4      118.18      113.93      3.64 o 
   5   9   4        4.93        5.98      5.06 o 
  -5  10   4        8.16        5.34      5.90 o 
  -4  10   4        4.76        4.47      3.51 o 
  -3  10   4      190.89      179.59      4.06 o 
  -2  10   4        0.09        1.57      2.50 o 
  -1  10   4       33.28       31.56      2.56 o 
   0  10   4        0.30        0.88      2.68 o 
   1  10   4      338.32      346.27      6.25 o 
   2  10   4        2.50        4.45      3.78 o 
   3  10   4      193.19      191.11      5.28 o 
   4  10   4       63.93       65.20      4.10 o 
   5  10   4        7.11        7.12      5.41 o 
  -5  11   4        0.12       -1.82      6.25 o 
  -4  11   4       62.14       66.27      4.81 o 
  -3  11   4        0.76        1.98      3.55 o 
  -2  11   4       11.92        9.98      2.74 o 
  -1  11   4      243.70      224.41      4.66 o 
   0  11   4       12.47       11.00      4.04 o 
   1  11   4       16.70       18.68      3.29 o 
   2  11   4        7.71        9.10      3.91 o 
   3  11   4      130.50      130.34      5.11 o 
   4  11   4        0.38       -1.18      4.64 o 
   5  11   4        0.03       -2.86      5.96 o 
  -5  12   4       23.00       23.81     12.49 o 
  -4  12   4       45.04       53.55      5.05 o 
  -3  12   4        9.38        8.09      4.36 o 
  -2  12   4       37.05       34.60      3.57 o 
  -1  12   4       41.81       47.72      3.78 o 
   0  12   4      238.99      209.48      4.75 o 
   1  12   4       36.03       27.46      4.95 o 
   2  12   4        0.24        1.26      4.09 o 
   3  12   4        1.69       -2.34      4.48 o 
   4  12   4        0.82        2.61      6.27 o 
  -4  13   4        0.59        2.02      4.86 o 
  -3  13   4        0.92        3.12      4.68 o 
  -2  13   4       30.18       36.02      4.85 o 
  -1  13   4       35.14       32.55      4.02 o 
   0  13   4       47.75       37.97      4.12 o 
   1  13   4       52.42       43.88      5.49 o 
   2  13   4        8.36       12.73      5.30 o 
   3  13   4        0.07        0.75      4.45 o 
   4  13   4        0.58       -3.71      6.57 o 
  -4  14   4        2.02       -0.60      5.96 o 
  -3  14   4        0.16       -0.30      4.89 o 
  -2  14   4        4.96        7.51      4.56 o 
  -1  14   4       50.78       48.53      4.10 o 
   0  14   4       17.27       18.44      4.38 o 
   1  14   4        0.17        2.65      5.52 o 
   2  14   4       16.54       15.29      5.40 o 
   3  14   4        4.17        7.88      4.88 o 
   4  14   4        6.11        9.56      7.59 o 
  -3  15   4        9.44       13.47      5.20 o 
  -2  15   4        2.05        4.38      4.81 o 
  -1  15   4       12.35       12.70      4.91 o 
   0  15   4        0.04        0.12      4.17 o 
   1  15   4        0.18        0.53      6.01 o 
   2  15   4        7.96       10.75      5.84 o 
   3  15   4       12.88       17.85      6.48 o 
  -3  16   4        1.79       -3.97      6.93 o 
  -2  16   4        1.11        0.36      5.39 o 
  -1  16   4        1.47        0.51      6.49 o 
   0  16   4        2.90        6.25      6.17 o 
   1  16   4        1.18        4.17      6.41 o 
   2  16   4        0.09       -2.13      6.60 o 
   3  16   4        7.26        4.38     13.58 o 
  -2  17   4        2.32        2.53      8.77 o 
  -1  17   4        0.93        4.85      6.03 o 
   0  17   4        1.67        6.63      6.05 o 
   1  17   4        0.50        4.54      6.32 o 
   2  17   4       10.11        7.34     12.41 o 
  -6   1   5        7.79       10.85      6.30 o 
  -5   1   5       92.45       91.82      2.85 o 
  -4   1   5      261.91      257.05      2.77 o 
  -3   1   5        2.87        3.56      2.10 o 
  -2   1   5      511.93      537.20      4.52 o 
  -1   1   5     1642.94     1615.72      5.30 o 
   0   1   5     3411.75     3313.01     12.87 o 
   1   1   5      300.09      281.60      2.77 o 
   2   1   5      191.71      198.80      2.24 o 
   3   1   5       85.69       90.24      1.71 o 
   4   1   5      380.30      388.47      2.65 o 
   5   1   5        0.39       -0.32      2.71 o 
   6   1   5       12.30       10.65      4.92 o 
  -6   2   5       19.50       20.54      6.75 o 
  -5   2   5       55.86       58.50      2.91 o 
  -4   2   5       31.95       28.55      1.51 o 
  -3   2   5      378.52      394.12      3.10 o 
  -2   2   5        0.04        0.17      1.06 o 
  -1   2   5      443.21      443.26      2.71 o 
   0   2   5       32.10       32.79      2.08 o 
   1   2   5      234.45      222.71      3.07 o 
   2   2   5      295.93      284.73      2.45 o 
   3   2   5      102.15      100.59      1.77 o 
   4   2   5        1.85        1.18      1.83 o 
   5   2   5       34.12       31.54      3.57 o 
   6   2   5        8.41        7.55      5.45 o 
  -6   3   5        0.78       -4.18      7.00 o 
  -5   3   5       26.90       24.34      3.88 o 
  -4   3   5      193.33      198.12      2.98 o 
  -3   3   5      279.87      289.61      3.25 o 
  -2   3   5      239.37      269.63      2.11 o 
  -1   3   5        5.66        1.93      1.71 o 
   0   3   5       24.80       25.03      2.11 o 
   1   3   5       58.10       57.66      2.55 o 
   2   3   5      280.05      312.25      2.73 o 
   3   3   5      185.00      180.81      2.13 o 
   4   3   5       29.79       32.01      1.76 o 
   5   3   5        8.89        8.33      3.41 o 
   6   3   5        1.14       -1.06      5.59 o 
  -6   4   5        1.46       -0.36      6.58 o 
  -5   4   5       20.12       18.61      1.81 o 
  -4   4   5        0.08        0.02      1.40 o 
  -3   4   5        0.41        0.69      1.35 o 
  -2   4   5       53.64       53.66      1.88 o 
  -1   4   5      320.75      350.60      2.52 o 
   0   4   5       94.48       96.05      2.38 o 
   1   4   5      320.37      316.16      3.63 o 
   2   4   5      215.14      205.86      2.44 o 
   3   4   5        7.70        6.02      1.85 o 
   4   4   5        8.91        8.20      1.80 o 
   5   4   5        3.25        4.14      3.11 o 
   6   4   5        1.32        0.56      5.06 o 
  -6   5   5        0.47        2.26      6.48 o 
  -5   5   5       32.67       29.04      2.88 o 
  -4   5   5       21.90       19.62      1.28 o 
  -3   5   5       80.12       91.80      2.01 o 
  -2   5   5       85.06       96.33      2.01 o 
  -1   5   5      268.38      271.97      2.65 o 
   0   5   5      193.09      191.43      3.00 o 
   1   5   5       31.12       28.41      3.25 o 
   2   5   5       79.48       75.30      2.31 o 
   3   5   5       67.06       66.96      2.14 o 
   4   5   5       13.14       13.99      1.82 o 
   5   5   5       16.91       17.85      3.40 o 
   6   5   5        6.91       15.59      6.18 o 
  -6   6   5       18.45       23.28      7.39 o 
  -5   6   5        0.60        1.57      4.73 o 
  -4   6   5       12.69       11.77      1.76 o 
  -3   6   5        2.15        4.10      2.05 o 
  -2   6   5       70.60       74.85      1.90 o 
  -1   6   5      287.19      295.81      2.56 o 
   0   6   5     1036.62     1090.43      5.49 o 
   1   6   5       28.20       34.32      3.36 o 
   2   6   5       32.98       42.01      2.40 o 
   3   6   5        0.75       -0.09      1.90 o 
   4   6   5       10.29       11.16      2.05 o 
   5   6   5        6.09        3.98      3.57 o 
   6   6   5        0.21        5.57      6.20 o 
  -6   7   5        1.73        2.74      8.48 o 
  -5   7   5       47.42       53.79      4.11 o 
  -4   7   5       10.46       10.74      2.19 o 
  -3   7   5       99.19       97.96      2.55 o 
  -2   7   5       18.11       17.45      2.20 o 
  -1   7   5      680.39      686.70      4.35 o 
   0   7   5       92.67       99.17      3.06 o 
   1   7   5      273.25      263.85      8.20 o 
   2   7   5       66.19       64.51      2.53 o 
   3   7   5        0.03       -0.37      2.27 o 
   4   7   5       37.16       31.62      2.92 o 
   5   7   5        0.65       -0.17      3.70 o 
   6   7   5        1.58        0.66      6.22 o 
  -6   8   5        3.85        5.33      8.70 o 
  -5   8   5        4.44        4.26      4.41 o 
  -4   8   5       20.37       18.11      2.50 o 
  -3   8   5       16.48       13.24      2.32 o 
  -2   8   5       25.87       25.34      1.65 o 
  -1   8   5      119.02      115.18      2.78 o 
   0   8   5       66.28       69.35      2.03 o 
   1   8   5       21.42       21.53      2.49 o 
   2   8   5       21.26       17.59      2.39 o 
   3   8   5        8.76        9.47      2.74 o 
   4   8   5        0.04        0.14      2.85 o 
   5   8   5       21.03       28.82      4.23 o 
  -5   9   5        1.32        2.42      4.46 o 
  -4   9   5       16.36       14.86      3.52 o 
  -3   9   5      915.14      916.42      5.97 o 
  -2   9   5       13.95       14.40      2.09 o 
  -1   9   5       22.13       21.90      2.39 o 
   0   9   5      110.83      109.73      2.01 o 
   1   9   5      167.74      173.96      3.26 o 
   2   9   5       98.81      100.22      3.60 o 
   3   9   5      201.28      192.87      4.74 o 
   4   9   5        0.13        4.11      3.39 o 
   5   9   5        6.15        6.35      5.16 o 
  -5  10   5        5.46        4.84      6.75 o 
  -4  10   5       10.57       10.13      4.19 o 
  -3  10   5       23.27       24.38      3.35 o 
  -2  10   5        1.67        1.41      2.28 o 
  -1  10   5       29.69       32.39      2.74 o 
   0  10   5       99.78       96.30      3.25 o 
   1  10   5       11.31       15.98      3.12 o 
   2  10   5       17.21       18.11      3.62 o 
   3  10   5        9.83        9.90      4.28 o 
   4  10   5        2.11       -0.91      4.40 o 
   5  10   5        5.94        5.49      5.54 o 
  -5  11   5       10.61        7.58      8.09 o 
  -4  11   5       11.43       10.31      4.42 o 
  -3  11   5        0.29        0.87      3.31 o 
  -2  11   5       19.59       16.33      2.76 o 
  -1  11   5      199.50      195.70      4.38 o 
   0  11   5        0.02        2.89      4.06 o 
   1  11   5      333.67      326.17      7.65 o 
   2  11   5       25.92       28.00      4.20 o 
   3  11   5        9.83       13.36      4.69 o 
   4  11   5        0.00        2.05      4.64 o 
   5  11   5        0.25        4.97      6.28 o 
  -4  12   5       15.76       17.95      4.73 o 
  -3  12   5        0.16        2.39      4.23 o 
  -2  12   5       19.33       20.06      3.45 o 
  -1  12   5        5.12        4.03      3.64 o 
   0  12   5      136.54      159.82      5.42 o 
   1  12   5       16.61       14.64      5.24 o 
   2  12   5        0.42        3.02      4.07 o 
   3  12   5       33.77       32.99      4.98 o 
   4  12   5        4.83        6.55      6.19 o 
  -4  13   5        0.58       -0.54      4.85 o 
  -3  13   5        3.54        5.07      4.33 o 
  -2  13   5        8.94        8.25      4.48 o 
  -1  13   5       34.62       33.32      4.00 o 
   0  13   5       39.57       35.21      4.40 o 
   1  13   5        9.55        6.25      5.66 o 
   2  13   5        6.39        9.50      5.51 o 
   3  13   5        6.92        8.90      4.98 o 
   4  13   5       15.21       18.97      6.57 o 
  -4  14   5        4.20       -2.86      6.44 o 
  -3  14   5        7.30        9.52      4.63 o 
  -2  14   5       18.45       24.43      5.03 o 
  -1  14   5       24.27       25.69      4.67 o 
   0  14   5        7.78        8.36      4.50 o 
   1  14   5       10.55       10.64      5.78 o 
   2  14   5        0.00        2.39      5.85 o 
   3  14   5        0.95        0.16      4.98 o 
   4  14   5        0.98        2.71      9.06 o 
  -3  15   5        1.63        0.52      4.80 o 
  -2  15   5        0.13       -3.94      4.94 o 
  -1  15   5        1.09       -1.75      4.56 o 
   0  15   5        2.06        0.81      4.57 o 
   1  15   5        2.09        2.18      5.88 o 
   2  15   5        0.31        0.15      5.99 o 
   3  15   5        7.98        6.96      5.95 o 
  -2  16   5        1.22        0.59      5.14 o 
  -1  16   5        3.92        9.91      5.96 o 
   0  16   5        0.49        7.71      6.42 o 
   1  16   5        2.49        1.91      6.16 o 
   2  16   5        1.78        6.02      6.44 o 
  -2  17   5        0.23       -1.38      8.69 o 
  -1  17   5        0.60       -1.18      6.64 o 
   0  17   5        7.74        9.16      6.85 o 
   1  17   5        8.92        2.89      9.10 o 
  -6   0   6        2.87        3.92      8.61 o 
  -5   0   6       23.52       28.07      2.26 o 
  -4   0   6        0.20        0.65      3.28 o 
  -3   0   6       82.56       93.12      5.14 o 
  -2   0   6       36.25       33.80      2.06 o 
  -1   0   6     3627.21     3608.95      8.98 o 
   0   0   6       34.28       47.92      6.79 o 
   1   0   6     2245.37     2272.90     10.70 o 
   2   0   6      640.95      620.06      5.31 o 
   3   0   6       60.28       57.87      2.71 o 
   4   0   6        1.82        1.71      2.13 o 
   5   0   6       20.95       21.53      3.93 o 
   6   0   6       31.02       31.59      8.68 o 
  -6   1   6        8.65        8.73      6.41 o 
  -5   1   6        0.11        1.28      1.34 o 
  -4   1   6        3.48        3.42      2.20 o 
  -3   1   6       62.70       56.82      2.85 o 
  -2   1   6      362.52      343.37      5.30 o 
  -1   1   6       87.79       88.50      2.01 o 
   0   1   6      396.18      387.36      4.44 o 
   1   1   6     1385.74     1362.98     10.07 o 
   2   1   6     1138.84     1108.48      4.75 o 
   3   1   6        2.03        2.63      1.23 o 
   4   1   6      124.64      123.00      2.39 o 
   5   1   6       38.34       36.98      3.48 o 
   6   1   6        5.52        8.00      5.13 o 
  -6   2   6        0.67        1.57      7.45 o 
  -5   2   6      116.84      120.47      4.09 o 
  -4   2   6        8.90        7.13      1.95 o 
  -3   2   6      105.95      102.35      1.47 o 
  -2   2   6     2118.78     2147.82      7.07 o 
  -1   2   6      141.54      137.02      2.19 o 
   0   2   6      182.72      190.67      2.71 o 
   1   2   6      849.30      825.02      6.12 o 
   2   2   6     1238.92     1307.09      4.32 o 
   3   2   6      173.99      166.96      1.89 o 
   4   2   6       76.37       74.71      2.20 o 
   5   2   6       37.26       37.62      3.43 o 
   6   2   6        1.77        6.97      5.05 o 
  -6   3   6        4.94        1.72      7.61 o 
  -5   3   6       37.83       36.22      3.96 o 
  -4   3   6      363.96      360.46      2.70 o 
  -3   3   6       11.60       11.52      1.75 o 
  -2   3   6       86.06       92.02      1.60 o 
  -1   3   6       65.27       64.56      1.87 o 
   0   3   6      894.06      856.59      5.28 o 
   1   3   6       44.77       44.83      2.45 o 
   2   3   6      114.97      118.68      2.22 o 
   3   3   6       35.96       34.76      1.66 o 
   4   3   6       21.35       24.37      2.06 o 
   5   3   6       13.29       16.47      3.38 o 
   6   3   6        2.20       -0.68      5.90 o 
  -6   4   6        4.58        2.74      6.91 o 
  -5   4   6       22.52       24.27      4.30 o 
  -4   4   6       63.89       70.10      2.22 o 
  -3   4   6       68.20       66.95      1.92 o 
  -2   4   6        6.97        5.87      1.70 o 
  -1   4   6      132.25      137.63      2.15 o 
   0   4   6      250.46      246.34      2.53 o 
   1   4   6      439.10      435.28      3.98 o 
   2   4   6       85.02       89.02      2.26 o 
   3   4   6       45.62       49.35      2.25 o 
   4   4   6       11.31        9.29      1.93 o 
   5   4   6        0.06        1.01      3.39 o 
   6   4   6        0.34       -2.59      5.29 o 
  -6   5   6        3.46        5.01      6.96 o 
  -5   5   6       16.98       12.38      4.72 o 
  -4   5   6        0.20        0.29      1.58 o 
  -3   5   6       19.30       19.41      1.72 o 
  -2   5   6      185.26      183.17      2.21 o 
  -1   5   6        2.88        1.14      1.79 o 
   0   5   6       11.77        6.96      2.15 o 
   1   5   6     1057.21     1093.20      7.18 o 
   2   5   6        7.78        9.91      1.87 o 
   3   5   6        0.07        0.43      2.21 o 
   4   5   6        0.71        0.50      2.12 o 
   5   5   6       40.84       42.77      3.56 o 
   6   5   6        0.39        1.21      6.20 o 
  -6   6   6        3.70        9.69      8.61 o 
  -5   6   6        4.40        7.62      4.87 o 
  -4   6   6       12.64       15.01      1.66 o 
  -3   6   6       17.84       19.36      1.99 o 
  -2   6   6       63.86       61.98      2.05 o 
  -1   6   6       27.23       28.76      2.10 o 
   0   6   6       14.43        6.92      2.25 o 
   1   6   6       87.72       88.79      3.36 o 
   2   6   6       27.50       32.29      2.10 o 
   3   6   6        0.82        1.32      2.22 o 
   4   6   6        0.00        0.98      2.27 o 
   5   6   6       12.87       12.30      3.64 o 
   6   6   6        0.34        3.22      6.39 o 
  -6   7   6        1.85       -1.19      9.38 o 
  -5   7   6        3.97        5.17      5.32 o 
  -4   7   6        4.45        3.69      2.06 o 
  -3   7   6        4.69        3.51      2.24 o 
  -2   7   6      111.06      115.60      2.28 o 
  -1   7   6      101.88      109.53      2.60 o 
   0   7   6       21.91       18.29      2.69 o 
   1   7   6      199.48      218.22      3.18 o 
   2   7   6       21.13       23.80      2.60 o 
   3   7   6       11.41        8.82      2.19 o 
   4   7   6        0.01       -0.44      2.82 o 
   5   7   6        2.50        2.29      4.40 o 
  -5   8   6       10.82        9.82      5.40 o 
  -4   8   6       10.29        9.47      2.38 o 
  -3   8   6        2.79        2.32      2.41 o 
  -2   8   6      956.78      959.72      5.35 o 
  -1   8   6        0.81        1.53      2.31 o 
   0   8   6       25.00       29.94      2.72 o 
   1   8   6      157.45      161.54      3.10 o 
   2   8   6      144.98      141.26      3.66 o 
   3   8   6      141.59      139.45      3.31 o 
   4   8   6        0.31        1.43      3.36 o 
   5   8   6       29.19       29.41      4.76 o 
  -5   9   6        0.64       -2.06      5.62 o 
  -4   9   6        7.22        5.68      3.68 o 
  -3   9   6       20.29       29.40      2.76 o 
  -2   9   6       28.75       23.45      2.07 o 
  -1   9   6        1.20        1.93      2.38 o 
   0   9   6        3.13        4.58      1.84 o 
   1   9   6       25.00       19.71      2.85 o 
   2   9   6      164.68      165.55      4.42 o 
   3   9   6       98.62       99.51      3.67 o 
   4   9   6       16.17       19.30      3.74 o 
   5   9   6       18.06       22.04      5.37 o 
  -5  10   6        0.61        1.56      6.23 o 
  -4  10   6      138.13      146.84      5.06 o 
  -3  10   6       24.21       25.39      3.12 o 
  -2  10   6        1.05        1.82      2.19 o 
  -1  10   6       76.68       79.11      2.99 o 
   0  10   6      178.22      176.58      4.62 o 
   1  10   6       13.35       16.05      2.92 o 
   2  10   6      191.61      180.67      4.68 o 
   3  10   6      108.28      108.67      5.24 o 
   4  10   6        0.17        0.95      4.76 o 
   5  10   6       12.57       10.46      5.53 o 
  -5  11   6        0.81       -1.35      7.63 o 
  -4  11   6        4.76        4.75      4.21 o 
  -3  11   6       30.66       29.91      3.51 o 
  -2  11   6        6.70        4.61      2.77 o 
  -1  11   6       29.29       29.28      3.75 o 
   0  11   6       76.93       80.41      4.60 o 
   1  11   6       10.24       12.19      3.60 o 
   2  11   6       28.91       26.93      3.92 o 
   3  11   6       16.04       15.88      4.76 o 
   4  11   6        2.15        4.07      4.60 o 
   5  11   6        6.37        5.08      6.33 o 
  -4  12   6        2.92        3.48      4.52 o 
  -3  12   6       32.57       36.49      4.26 o 
  -2  12   6        0.28       -0.77      4.49 o 
  -1  12   6       83.24       73.23      4.12 o 
   0  12   6      216.66      220.59      5.72 o 
   1  12   6      261.08      258.93      5.94 o 
   2  12   6        0.00        1.13      4.12 o 
   3  12   6       20.90       21.68      4.72 o 
   4  12   6       28.41       28.29      5.05 o 
  -4  13   6       11.12       14.47      6.04 o 
  -3  13   6        0.61        2.25      4.41 o 
  -2  13   6        0.05       -0.86      4.61 o 
  -1  13   6        0.04        2.18      3.85 o 
   0  13   6        1.65        2.33      5.37 o 
   1  13   6       32.64       34.47      5.57 o 
   2  13   6        3.70        3.37      5.76 o 
   3  13   6       43.46       54.32      5.54 o 
   4  13   6        0.23       -0.76      6.17 o 
  -4  14   6        2.52        0.28      6.73 o 
  -3  14   6        5.10        7.59      4.61 o 
  -2  14   6        0.34        3.25      4.82 o 
  -1  14   6        5.34       10.62      4.94 o 
   0  14   6        0.05        2.23      4.71 o 
   1  14   6        1.01       -0.43      5.83 o 
   2  14   6        3.72        4.12      6.08 o 
   3  14   6       20.81       21.44      5.48 o 
  -3  15   6        9.54       12.86      4.91 o 
  -2  15   6        4.81        1.49      4.96 o 
  -1  15   6        2.56        3.51      4.89 o 
   0  15   6        9.23        1.70      4.89 o 
   1  15   6        0.33       -2.39      6.45 o 
   2  15   6        7.23       16.09      6.13 o 
   3  15   6        1.48       -0.47      6.79 o 
  -2  16   6        0.74       -0.88      5.49 o 
  -1  16   6        1.57        1.71      4.86 o 
   0  16   6        2.15        7.89      6.55 o 
   1  16   6        1.51        7.44      6.17 o 
   2  16   6       14.15       18.39      8.14 o 
  -1  17   6        0.42        1.29      9.08 o 
   0  17   6        4.56       11.85      7.98 o 
   1  17   6        1.49      -13.88     13.07 o 
  -6   1   7       16.02       19.35      7.51 o 
  -5   1   7       42.20       43.85      2.51 o 
  -4   1   7       45.26       52.43      2.58 o 
  -3   1   7      101.52      103.31      3.11 o 
  -2   1   7      114.61      121.71      1.75 o 
  -1   1   7     1628.31     1538.92      4.26 o 
   0   1   7       19.05       22.04      1.52 o 
   1   1   7      825.89      830.08      6.15 o 
   2   1   7      556.66      532.39      4.06 o 
   3   1   7       21.73       23.40      1.93 o 
   4   1   7       22.53       22.92      2.73 o 
   5   1   7       64.01       64.55      4.80 o 
   6   1   7       16.39       15.59      5.48 o 
  -6   2   7        9.17       11.53      7.34 o 
  -5   2   7        1.93        1.29      2.12 o 
  -4   2   7        1.95        0.96      2.25 o 
  -3   2   7      302.83      305.04      2.89 o 
  -2   2   7       99.79       70.48      1.55 o 
  -1   2   7      699.64      665.15      3.07 o 
   0   2   7      513.46      508.16      2.63 o 
   1   2   7       41.29       47.36      1.97 o 
   2   2   7       44.42       38.03      1.76 o 
   3   2   7        0.88        1.84      2.09 o 
   4   2   7        0.03        0.35      1.61 o 
   5   2   7       25.61       24.62      4.57 o 
   6   2   7        0.60        1.45      5.25 o 
  -6   3   7        1.55       -4.16      7.54 o 
  -5   3   7        0.93        3.48      3.86 o 
  -4   3   7      134.53      127.16      2.69 o 
  -3   3   7       24.87       28.27      1.10 o 
  -2   3   7      172.41      154.30      2.00 o 
  -1   3   7        2.00        3.52      1.70 o 
   0   3   7       82.87       91.26      2.60 o 
   1   3   7      287.39      272.18      3.35 o 
   2   3   7       22.82       22.41      1.50 o 
   3   3   7       15.50       13.89      1.33 o 
   4   3   7      169.70      174.10      2.71 o 
   5   3   7        9.97       11.19      4.57 o 
   6   3   7       21.39       23.82      5.41 o 
  -6   4   7        0.09        3.01      6.48 o 
  -5   4   7       26.12       23.71      4.56 o 
  -4   4   7      123.02      121.44      2.51 o 
  -3   4   7       44.95       41.17      1.75 o 
  -2   4   7      118.00      129.66      1.87 o 
  -1   4   7      818.78      884.65      4.12 o 
   0   4   7     1053.16     1059.23      5.18 o 
   1   4   7       22.92       23.05      2.25 o 
   2   4   7        2.19        3.99      1.69 o 
   3   4   7        0.02        0.15      2.18 o 
   4   4   7       54.31       44.90      2.12 o 
   5   4   7       19.27       19.39      4.72 o 
   6   4   7        0.32       -1.68      5.36 o 
  -6   5   7        1.73        0.80      6.54 o 
  -5   5   7       12.21       14.20      4.92 o 
  -4   5   7       22.92       21.96      1.32 o 
  -3   5   7        8.59        8.05      1.73 o 
  -2   5   7       26.28       22.13      1.85 o 
  -1   5   7       26.57       21.28      1.84 o 
   0   5   7      301.86      299.26      2.88 o 
   1   5   7        1.07        0.46      2.35 o 
   2   5   7        3.27        3.69      2.03 o 
   3   5   7        4.74        6.18      2.59 o 
   4   5   7        7.09        5.58      2.15 o 
   5   5   7        0.21        0.63      3.97 o 
   6   5   7        8.39       10.31      6.49 o 
  -6   6   7        0.08       -8.82      9.71 o 
  -5   6   7        0.01       -2.11      4.98 o 
  -4   6   7        0.15       -0.35      2.15 o 
  -3   6   7        6.71        5.95      1.94 o 
  -2   6   7        1.59        3.24      1.82 o 
  -1   6   7      249.23      273.46      2.71 o 
   0   6   7      117.07      115.97      3.21 o 
   1   6   7      191.22      220.48      3.36 o 
   2   6   7        4.38        3.97      1.73 o 
   3   6   7        2.82        3.77      2.76 o 
   4   6   7       17.54       18.37      2.96 o 
   5   6   7        8.92        5.90      4.45 o 
  -6   7   7        1.94       -9.54     12.55 o 
  -5   7   7        2.54        4.29      4.92 o 
  -4   7   7       10.19       10.10      2.00 o 
  -3   7   7       54.89       52.08      2.17 o 
  -2   7   7       18.09       16.65      2.03 o 
  -1   7   7       17.93       19.76      2.22 o 
   0   7   7        3.48        7.05      2.39 o 
   1   7   7        4.63        5.95      2.59 o 
   2   7   7        1.52        0.70      2.05 o 
   3   7   7        8.72       10.81      2.67 o 
   4   7   7       19.99       16.87      3.52 o 
   5   7   7        3.89        4.89      4.63 o 
  -5   8   7       15.43       17.36      6.39 o 
  -4   8   7        1.66        3.61      2.76 o 
  -3   8   7      109.69      105.30      2.64 o 
  -2   8   7      186.11      185.84      2.20 o 
  -1   8   7       10.58       10.72      1.76 o 
   0   8   7       17.67       16.51      2.65 o 
   1   8   7        0.24        1.00      2.76 o 
   2   8   7      133.58      127.04      4.30 o 
   3   8   7       36.41       40.41      2.75 o 
   4   8   7        0.41        1.42      3.81 o 
   5   8   7       18.94       19.15      4.86 o 
  -5   9   7        0.18       -0.88      5.41 o 
  -4   9   7       54.11       43.87      3.77 o 
  -3   9   7        7.26       10.82      2.47 o 
  -2   9   7      526.88      538.28      4.63 o 
  -1   9   7        0.00       -0.92      2.57 o 
   0   9   7        1.49        1.69      2.72 o 
   1   9   7        8.97       10.10      2.92 o 
   2   9   7      476.72      480.28      5.86 o 
   3   9   7       58.54       61.72      3.28 o 
   4   9   7       36.14       33.03      3.95 o 
   5   9   7        2.04        4.19      5.03 o 
  -5  10   7        0.85       -4.27      6.50 o 
  -4  10   7        0.29        1.79      3.96 o 
  -3  10   7       12.07       18.94      2.87 o 
  -2  10   7      264.96      253.60      3.29 o 
  -1  10   7       15.97       18.50      3.04 o 
   0  10   7      399.67      391.11      3.86 o 
   1  10   7       21.51       22.93      3.11 o 
   2  10   7       53.77       56.15      4.02 o 
   3  10   7        1.34        1.39      4.62 o 
   4  10   7        0.87       -4.29      4.88 o 
   5  10   7        3.03        1.31      5.74 o 
  -5  11   7       17.35       17.53     16.63 o 
  -4  11   7       25.70       33.94      4.54 o 
  -3  11   7       48.96       51.48      4.03 o 
  -2  11   7        0.24        0.80      2.75 o 
  -1  11   7       41.03       40.48      3.68 o 
   0  11   7        1.17        4.06      4.28 o 
   1  11   7       82.43       81.69      4.24 o 
   2  11   7        6.45        5.45      3.60 o 
   3  11   7       27.02       25.93      4.85 o 
   4  11   7        2.24        1.85      5.10 o 
  -4  12   7        8.78        7.07      5.42 o 
  -3  12   7        0.09       -0.16      4.06 o 
  -2  12   7        0.62        1.83      4.15 o 
  -1  12   7        1.74        5.31      3.66 o 
   0  12   7       83.88       74.82      5.04 o 
   1  12   7       28.23       28.70      3.76 o 
   2  12   7       21.84       26.17      4.92 o 
   3  12   7       11.95       11.55      4.83 o 
   4  12   7        0.10        4.61      4.96 o 
  -4  13   7        2.26        3.96      5.67 o 
  -3  13   7        2.77        1.89      4.22 o 
  -2  13   7       10.60        7.84      4.32 o 
  -1  13   7       89.15       80.37      5.11 o 
   0  13   7        3.38        8.72      5.63 o 
   1  13   7      109.87      100.30      6.69 o 
   2  13   7        4.79        7.29      4.93 o 
   3  13   7       26.67       32.74      5.20 o 
   4  13   7        7.04        5.75      6.04 o 
  -3  14   7       37.72       54.10      4.80 o 
  -2  14   7        0.55        0.98      4.44 o 
  -1  14   7        4.11        2.14      4.65 o 
   0  14   7        9.79       14.68      4.94 o 
   1  14   7        0.06        1.48      5.95 o 
   2  14   7        3.77        6.43      5.36 o 
   3  14   7        0.39       -3.09      5.27 o 
  -3  15   7       10.97       18.36      5.01 o 
  -2  15   7       27.18       40.52      5.12 o 
  -1  15   7        1.79        4.37      5.03 o 
   0  15   7        0.21        3.00      4.69 o 
   1  15   7        2.23        1.29      6.21 o 
   2  15   7        0.14        1.03      5.68 o 
   3  15   7        0.40        5.05      7.99 o 
  -2  16   7        6.02        8.45      5.51 o 
  -1  16   7        0.01        1.27      5.25 o 
   0  16   7        0.32        6.79      6.47 o 
   1  16   7        7.66        9.36      6.30 o 
   2  16   7       35.15       41.31      9.33 o 
  -1  17   7        1.39       -0.42      9.92 o 
   0  17   7        4.10        9.91     13.91 o 
   1  17   7        3.60       26.71     14.75 o 
  -6   0   8       27.17       41.49     10.65 o 
  -5   0   8        5.01        1.86      3.92 o 
  -4   0   8       93.90       93.07      4.81 o 
  -3   0   8       15.59       15.79      3.92 o 
  -2   0   8      716.96      728.67      5.23 o 
  -1   0   8      962.16      958.23      7.22 o 
   0   0   8      702.55      688.53      5.66 o 
   1   0   8     2883.49     2971.84     22.11 o 
   2   0   8     1415.98     1325.85      7.32 o 
   3   0   8      152.88      139.10      3.41 o 
   4   0   8       91.49       93.95      4.21 o 
   5   0   8       34.31       42.57      6.45 o 
   6   0   8        0.00        4.81      8.65 o 
  -6   1   8       38.79       48.62      6.76 o 
  -5   1   8        4.16        5.28      3.44 o 
  -4   1   8      115.05      118.58      3.36 o 
  -3   1   8        0.02        0.24      1.12 o 
  -2   1   8      229.23      214.12      2.00 o 
  -1   1   8       89.82       95.29      2.21 o 
   0   1   8        0.12       -0.33      1.28 o 
   1   1   8      606.32      588.30      9.03 o 
   2   1   8      106.24      103.74      3.47 o 
   3   1   8        9.62        9.81      1.97 o 
   4   1   8       31.18       27.22      2.89 o 
   5   1   8        0.75        0.90      4.41 o 
   6   1   8        1.41        3.23      5.49 o 
  -6   2   8        1.13        3.13      6.63 o 
  -5   2   8        1.29        1.41      3.81 o 
  -4   2   8      178.76      185.34      3.47 o 
  -3   2   8        0.75        1.85      2.06 o 
  -2   2   8      161.16      166.73      1.87 o 
  -1   2   8      758.36      752.99      3.32 o 
   0   2   8      233.19      243.02      2.39 o 
   1   2   8        7.57        8.58      1.40 o 
   2   2   8      615.70      617.96      5.25 o 
   3   2   8      179.54      170.36      3.08 o 
   4   2   8       28.88       30.09      2.85 o 
   5   2   8       40.09       40.42      4.75 o 
   6   2   8        0.04        3.68      5.45 o 
  -6   3   8        1.64        1.66      6.19 o 
  -5   3   8       64.26       58.69      4.26 o 
  -4   3   8       89.70       78.39      2.52 o 
  -3   3   8        0.84        0.58      1.42 o 
  -2   3   8      122.38      124.08      2.04 o 
  -1   3   8      504.74      515.32      3.14 o 
   0   3   8       92.83       86.38      2.10 o 
   1   3   8        0.02        2.74      2.08 o 
   2   3   8       44.16       42.88      1.35 o 
   3   3   8       80.76       79.07      2.21 o 
   4   3   8       12.49        8.28      2.87 o 
   5   3   8        0.68       -1.22      4.53 o 
   6   3   8        0.41        2.59      4.92 o 
  -6   4   8        0.93        0.82      6.64 o 
  -5   4   8        2.33        2.62      4.69 o 
  -4   4   8      103.96       90.48      2.23 o 
  -3   4   8      123.94      125.05      2.12 o 
  -2   4   8        0.14        0.95      1.68 o 
  -1   4   8       50.63       53.07      2.16 o 
   0   4   8       24.28       17.61      2.39 o 
   1   4   8      225.50      242.79      3.56 o 
   2   4   8        8.55        7.07      1.81 o 
   3   4   8       40.07       40.91      1.44 o 
   4   4   8       30.30       28.30      1.65 o 
   5   4   8       13.97       15.42      4.84 o 
   6   4   8        3.18        5.90      5.19 o 
  -6   5   8        7.70        6.08      9.80 o 
  -5   5   8        0.37        0.20      4.95 o 
  -4   5   8       20.53       18.52      2.36 o 
  -3   5   8        6.85        5.32      1.75 o 
  -2   5   8       45.40       42.29      1.69 o 
  -1   5   8      600.06      610.41      3.67 o 
   0   5   8      186.69      199.43      3.25 o 
   1   5   8       23.85       24.10      2.49 o 
   2   5   8        0.25        0.98      2.03 o 
   3   5   8       44.38       47.56      2.28 o 
   4   5   8        1.16        0.14      2.11 o 
   5   5   8        0.27        1.74      4.75 o 
  -5   6   8       22.59       20.77      5.35 o 
  -4   6   8        5.63        4.47      1.57 o 
  -3   6   8       11.41       12.87      2.03 o 
  -2   6   8        4.04        3.95      1.93 o 
  -1   6   8      207.37      213.14      2.64 o 
   0   6   8       61.87       59.81      2.28 o 
   1   6   8      156.98      160.81      3.08 o 
   2   6   8      127.79      129.87      3.29 o 
   3   6   8       26.48       27.11      2.87 o 
   4   6   8       39.87       40.73      3.31 o 
   5   6   8        0.32        2.26      4.19 o 
  -5   7   8        4.14        7.47      5.19 o 
  -4   7   8        3.63        4.55      3.57 o 
  -3   7   8        1.50        0.13      2.08 o 
  -2   7   8      177.75      174.82      2.73 o 
  -1   7   8        1.89        2.36      2.07 o 
   0   7   8       31.10       28.50      2.22 o 
   1   7   8        1.31        3.32      2.54 o 
   2   7   8       53.97       52.78      3.76 o 
   3   7   8       36.32       38.66      3.20 o 
   4   7   8        1.07       -0.11      3.68 o 
   5   7   8        0.02        1.36      4.72 o 
  -5   8   8        2.99        4.44      5.79 o 
  -4   8   8       51.85       54.45      3.35 o 
  -3   8   8      181.13      185.09      3.01 o 
  -2   8   8        0.03        0.55      1.62 o 
  -1   8   8       69.71       72.54      2.69 o 
   0   8   8       94.85       90.32      2.65 o 
   1   8   8        0.07       -1.18      3.14 o 
   2   8   8      238.91      231.86      4.69 o 
   3   8   8        7.33        5.75      3.27 o 
   4   8   8       29.46       28.72      4.24 o 
   5   8   8       16.94       18.79      4.91 o 
  -5   9   8        0.18       -3.03      6.35 o 
  -4   9   8        5.06        9.13      3.58 o 
  -3   9   8      144.05      142.68      3.27 o 
  -2   9   8       10.56       11.44      1.73 o 
  -1   9   8      116.13      112.40      2.38 o 
   0   9   8        1.31        2.39      2.99 o 
   1   9   8      107.80      102.29      4.40 o 
   2   9   8        0.01        4.54      3.38 o 
   3   9   8        0.02       -0.72      4.02 o 
   4   9   8        1.09        0.13      5.15 o 
   5   9   8        6.74        6.76      4.66 o 
  -5  10   8       18.57       17.88      8.06 o 
  -4  10   8        0.30        0.14      5.19 o 
  -3  10   8       27.34       25.63      3.13 o 
  -2  10   8        0.97       -0.35      2.27 o 
  -1  10   8        4.69        3.41      3.05 o 
   0  10   8       19.85       19.03      2.73 o 
   1  10   8       75.72       76.28      3.73 o 
   2  10   8       11.30       16.16      3.53 o 
   3  10   8        0.16       -0.24      4.70 o 
   4  10   8       67.55       64.76      5.71 o 
   5  10   8        4.47       10.56      6.40 o 
  -4  11   8        0.70        2.39      5.16 o 
  -3  11   8        3.29        4.19      3.91 o 
  -2  11   8       12.75       13.86      4.11 o 
  -1  11   8       20.22       19.81      3.55 o 
   0  11   8       26.45       24.89      2.50 o 
   1  11   8       41.60       43.81      4.09 o 
   2  11   8        0.50       -2.29      3.95 o 
   3  11   8       12.15       15.99      4.90 o 
   4  11   8       22.96       21.59      5.49 o 
  -4  12   8        3.13        4.46      5.68 o 
  -3  12   8        2.03        1.42      4.04 o 
  -2  12   8        0.21       -1.14      4.09 o 
  -1  12   8      148.53      145.92      4.74 o 
   0  12   8      128.74      113.69      5.41 o 
   1  12   8       22.14       21.37      5.87 o 
   2  12   8        0.57       -3.04      4.62 o 
   3  12   8       24.49       22.83      5.17 o 
   4  12   8        0.03       -0.88      5.39 o 
  -4  13   8        0.14        2.45      6.33 o 
  -3  13   8        0.09        1.95      4.27 o 
  -2  13   8        1.38        5.79      4.30 o 
  -1  13   8       13.08       15.67      4.80 o 
   0  13   8       24.16       25.47      6.38 o 
   1  13   8        7.59        6.19      5.78 o 
   2  13   8        0.76        2.54      5.25 o 
   3  13   8        2.68        3.95      5.42 o 
  -3  14   8        0.52       -0.85      4.56 o 
  -2  14   8       16.43       19.43      4.59 o 
  -1  14   8        1.42       -1.22      5.27 o 
   0  14   8       15.37       15.14      6.18 o 
   1  14   8        8.55        7.81      5.60 o 
   2  14   8        3.70        2.47      5.67 o 
   3  14   8        0.02        2.83      5.26 o 
  -3  15   8       30.67       32.44      5.77 o 
  -2  15   8        0.61        0.92      4.86 o 
  -1  15   8        2.76        0.35      5.30 o 
   0  15   8        2.72        1.12      5.12 o 
   1  15   8        2.49       -3.68      6.29 o 
   2  15   8        9.03       17.37      5.62 o 
  -2  16   8        8.75        7.11      5.36 o 
  -1  16   8        0.27        0.57      5.45 o 
   0  16   8        1.68        2.26      6.38 o 
   1  16   8        1.14       -0.82      6.66 o 
   2  16   8        1.84        6.92      8.59 o 
  -6   1   9        0.50        0.03      6.41 o 
  -5   1   9       32.88       33.70      3.71 o 
  -4   1   9       52.11       57.36      3.04 o 
  -3   1   9        0.87        2.12      1.63 o 
  -2   1   9      492.92      509.55      2.99 o 
  -1   1   9      148.57      131.05      2.32 o 
   0   1   9      914.79      896.25      6.64 o 
   1   1   9       27.48       23.09      1.92 o 
   2   1   9       52.82       56.05      2.16 o 
   3   1   9        7.57        7.95      2.31 o 
   4   1   9       96.88       99.99      3.25 o 
   5   1   9       23.19       24.93      4.70 o 
   6   1   9        4.77        8.16      6.27 o 
  -6   2   9        0.95        5.96      6.34 o 
  -5   2   9        0.04        0.05      3.88 o 
  -4   2   9       85.80       93.74      3.21 o 
  -3   2   9       69.35       69.42      2.24 o 
  -2   2   9      423.28      399.55      2.80 o 
  -1   2   9        1.88        2.14      1.78 o 
   0   2   9       92.11       91.98      1.78 o 
   1   2   9        2.44        6.23      1.74 o 
   2   2   9        3.54        3.62      1.14 o 
   3   2   9      265.12      259.36      3.72 o 
   4   2   9       10.76       11.41      2.93 o 
   5   2   9       15.96       12.68      4.60 o 
   6   2   9        3.94       11.36      5.68 o 
  -6   3   9        2.08        7.71      6.52 o 
  -5   3   9        3.08        3.85      4.32 o 
  -4   3   9        0.48       -0.25      0.93 o 
  -3   3   9      198.74      192.79      2.05 o 
  -2   3   9      128.79      128.08      2.17 o 
  -1   3   9        1.44        2.02      1.87 o 
   0   3   9       81.05       77.01      1.88 o 
   1   3   9       56.29       62.28      2.00 o 
   2   3   9        1.81        1.74      1.79 o 
   3   3   9      216.18      215.27      4.31 o 
   4   3   9        1.24        1.44      2.92 o 
   5   3   9        8.48       12.91      4.64 o 
  -6   4   9        3.50        3.04      9.49 o 
  -5   4   9       57.58       55.62      4.94 o 
  -4   4   9        0.66        0.82      1.05 o 
  -3   4   9        0.01        0.57      1.32 o 
  -2   4   9       11.76        9.67      1.87 o 
  -1   4   9        9.76        9.40      1.97 o 
   0   4   9       26.02       25.43      2.27 o 
   1   4   9      166.05      155.81      2.85 o 
   2   4   9       15.45       14.29      1.76 o 
   3   4   9       80.53       75.77      2.64 o 
   4   4   9        0.16       -1.22      2.90 o 
   5   4   9        3.80        3.29      4.64 o 
  -5   5   9        0.01        2.38      5.31 o 
  -4   5   9       33.87       31.18      2.97 o 
  -3   5   9        6.10        7.69      1.96 o 
  -2   5   9       43.41       41.55      2.02 o 
  -1   5   9       96.87       99.67      2.54 o 
   0   5   9      215.51      222.49      3.21 o 
   1   5   9      135.30      142.29      2.88 o 
   2   5   9        9.19        9.32      2.28 o 
   3   5   9       12.36       10.40      1.87 o 
   4   5   9        7.43        5.67      3.70 o 
   5   5   9        1.54        6.00      4.83 o 
  -5   6   9        0.33        3.49      5.42 o 
  -4   6   9        0.03        0.02      1.46 o 
  -3   6   9        9.33        8.19      2.30 o 
  -2   6   9      101.36      111.29      2.20 o 
  -1   6   9      112.53      102.86      2.54 o 
   0   6   9      215.43      231.42      3.40 o 
   1   6   9      166.59      165.97      3.34 o 
   2   6   9        0.36        0.58      2.89 o 
   3   6   9       12.82       13.81      2.42 o 
   4   6   9       15.30       13.23      2.61 o 
   5   6   9        1.24        2.61      5.07 o 
  -5   7   9       25.85       23.47      5.46 o 
  -4   7   9       28.29       33.35      3.45 o 
  -3   7   9        0.01        0.30      2.21 o 
  -2   7   9       69.44       71.13      2.42 o 
  -1   7   9       82.74       87.74      2.48 o 
   0   7   9      121.93      120.70      2.97 o 
   1   7   9       44.70       44.42      2.91 o 
   2   7   9        0.28       -1.61      3.41 o 
   3   7   9        2.88        4.90      2.64 o 
   4   7   9       15.55       17.29      4.45 o 
   5   7   9        0.89        0.83      4.73 o 
  -5   8   9        0.48        0.56      5.65 o 
  -4   8   9       11.89       16.56      4.81 o 
  -3   8   9      181.19      180.57      3.06 o 
  -2   8   9        0.00        0.74      2.25 o 
  -1   8   9       93.41       90.90      2.97 o 
   0   8   9       49.12       49.88      2.65 o 
   1   8   9      109.97      119.19      4.15 o 
   2   8   9        4.82        4.83      3.91 o 
   3   8   9        3.71        1.90      2.78 o 
   4   8   9        6.68        5.81      3.97 o 
   5   8   9        3.62        2.89      4.94 o 
  -5   9   9        4.23        0.59      6.74 o 
  -4   9   9        9.07        9.16      4.99 o 
  -3   9   9      153.64      152.47      3.42 o 
  -2   9   9      113.79      110.95      2.34 o 
  -1   9   9        9.76        8.39      2.88 o 
   0   9   9       19.34       15.07      3.09 o 
   1   9   9       65.65       58.81      3.49 o 
   2   9   9        7.93        6.29      3.44 o 
   3   9   9      101.86       96.67      3.84 o 
   4   9   9        2.08        4.63      5.24 o 
   5   9   9        0.84       -1.11      5.00 o 
  -5  10   9        3.63       10.73     12.53 o 
  -4  10   9       20.36       24.01      5.01 o 
  -3  10   9       11.87        8.38      3.45 o 
  -2  10   9        0.33       -0.68      2.32 o 
  -1  10   9       19.93       18.17      1.80 o 
   0  10   9        2.58        3.31      3.64 o 
   1  10   9        0.59       -0.46      3.65 o 
   2  10   9       23.46       25.38      3.70 o 
   3  10   9       13.90       14.76      4.52 o 
   4  10   9       10.88       15.97      4.82 o 
  -4  11   9        1.30        1.11      5.25 o 
  -3  11   9        8.87        9.68      3.98 o 
  -2  11   9       12.29        8.29      4.22 o 
  -1  11   9       16.98       19.43      3.72 o 
   0  11   9       16.40       19.44      2.49 o 
   1  11   9      203.16      201.17      5.12 o 
   2  11   9        8.92       14.16      5.25 o 
   3  11   9        2.78        3.92      5.07 o 
   4  11   9        9.01       15.85      5.77 o 
  -4  12   9        3.07        6.30      5.63 o 
  -3  12   9        1.03        2.43      3.99 o 
  -2  12   9        7.88       10.17      4.35 o 
  -1  12   9       16.74       19.68      4.85 o 
   0  12   9       22.84       29.95      5.95 o 
   1  12   9       10.91       13.52      5.76 o 
   2  12   9       21.49       19.67      5.23 o 
   3  12   9        0.69       -4.65      5.49 o 
   4  12   9        5.17       -2.30      5.77 o 
  -4  13   9        0.32       -3.88      6.41 o 
  -3  13   9        6.25        8.04      4.37 o 
  -2  13   9        0.89        1.99      4.32 o 
  -1  13   9       20.47       24.69      4.42 o 
   0  13   9       90.17       93.48      6.93 o 
   1  13   9        0.61        1.17      5.91 o 
   2  13   9        4.83        8.54      5.09 o 
   3  13   9        0.05       -0.54      5.37 o 
  -3  14   9        0.02        0.81      4.51 o 
  -2  14   9       22.06       32.69      4.92 o 
  -1  14   9        3.99        1.83      4.57 o 
   0  14   9       18.70       18.82      6.55 o 
   1  14   9        2.24        2.02      5.99 o 
   2  14   9        1.00        2.11      5.54 o 
   3  14   9        0.12        1.74      6.45 o 
  -2  15   9        6.13       12.12      5.03 o 
  -1  15   9        0.33       -2.68      5.48 o 
   0  15   9        0.81       -1.17      6.70 o 
   1  15   9        1.58       -4.04      6.32 o 
   2  15   9        0.06       -3.01      7.40 o 
  -1  16   9        9.38        7.31      6.50 o 
   0  16   9        0.02       -9.03      8.20 o 
   1  16   9        7.60        2.10     14.86 o 
  -6   0  10        7.06        8.05      8.24 o 
  -5   0  10       10.91        8.52      6.57 o 
  -4   0  10       33.88       42.27      6.32 o 
  -3   0  10        6.79        6.29      1.29 o 
  -2   0  10        8.23        6.44      2.67 o 
  -1   0  10      192.33      199.82      3.96 o 
   0   0  10     1097.77     1093.72      8.47 o 
   1   0  10        6.10        4.91      2.45 o 
   2   0  10      413.95      421.57      5.66 o 
   3   0  10      149.23      146.47      5.06 o 
   4   0  10       21.55       23.26      4.68 o 
   5   0  10        0.98       -4.45      8.92 o 
  -6   1  10        0.44       -2.37      5.99 o 
  -5   1  10        0.06       -2.85      5.33 o 
  -4   1  10        4.37        6.65      3.63 o 
  -3   1  10      104.38      109.70      2.39 o 
  -2   1  10       64.51       61.18      1.98 o 
  -1   1  10      110.03      118.13      2.32 o 
   0   1  10      414.39      417.22      4.01 o 
   1   1  10       38.64       36.76      2.11 o 
   2   1  10      390.38      383.74      3.42 o 
   3   1  10      295.23      281.61      3.59 o 
   4   1  10        0.00        2.75      3.12 o 
   5   1  10        3.60        6.40      4.51 o 
  -6   2  10        0.39       -0.29      8.94 o 
  -5   2  10       46.17       46.16      5.69 o 
  -4   2  10       13.40       15.00      2.35 o 
  -3   2  10        1.18        1.09      0.86 o 
  -2   2  10      229.70      214.37      2.39 o 
  -1   2  10        0.31       -0.81      1.76 o 
   0   2  10        8.37       11.08      1.46 o 
   1   2  10       65.60       58.84      1.72 o 
   2   2  10       29.98       32.57      0.95 o 
   3   2  10      115.30      117.72      3.27 o 
   4   2  10       18.81       18.83      3.00 o 
   5   2  10        2.27        0.27      4.68 o 
  -5   3  10        0.20        2.23      4.71 o 
  -4   3  10       28.67       27.03      1.22 o 
  -3   3  10      479.20      473.06      4.80 o 
  -2   3  10       95.94       93.67      2.08 o 
  -1   3  10       84.36       84.27      2.14 o 
   0   3  10       13.96       11.60      1.65 o 
   1   3  10       83.63       81.75      2.84 o 
   2   3  10        1.78        0.64      2.16 o 
   3   3  10       67.35       65.43      3.06 o 
   4   3  10       29.18       25.41      3.35 o 
   5   3  10       19.63       24.21      4.90 o 
  -5   4  10        6.94        5.91      4.66 o 
  -4   4  10      131.49      139.59      3.54 o 
  -3   4  10        0.07        0.75      1.21 o 
  -2   4  10       11.73       11.20      2.02 o 
  -1   4  10       15.05       17.12      1.98 o 
   0   4  10      239.53      229.90      2.80 o 
   1   4  10       16.15       14.97      2.36 o 
   2   4  10       38.48       41.15      1.98 o 
   3   4  10       16.48       17.20      2.16 o 
   4   4  10       19.43       19.26      4.25 o 
   5   4  10        3.14        2.68      4.88 o 
  -5   5  10       10.88       13.70      4.69 o 
  -4   5  10        4.30        5.40      3.04 o 
  -3   5  10       26.01       22.91      2.07 o 
  -2   5  10       68.96       70.94      2.30 o 
  -1   5  10       39.14       35.64      2.31 o 
   0   5  10       70.50       72.81      2.71 o 
   1   5  10       97.43       98.59      2.84 o 
   2   5  10        5.95        5.48      2.18 o 
   3   5  10        0.09       -0.59      2.59 o 
   4   5  10        3.43        4.05      4.86 o 
   5   5  10       19.42       17.37      4.92 o 
  -5   6  10        4.43        9.08      5.50 o 
  -4   6  10        2.84        3.53      3.09 o 
  -3   6  10       47.12       52.88      2.56 o 
  -2   6  10        0.26        0.93      2.12 o 
  -1   6  10       65.93       67.01      2.54 o 
   0   6  10       76.24       88.48      3.17 o 
   1   6  10      159.94      160.39      3.49 o 
   2   6  10        4.02        4.27      2.68 o 
   3   6  10        0.59        0.64      2.16 o 
   4   6  10        0.01        3.11      4.29 o 
   5   6  10        2.56        3.58      4.86 o 
  -5   7  10        4.62        6.20      5.56 o 
  -4   7  10       13.78       18.56      3.91 o 
  -3   7  10        5.32        7.01      2.59 o 
  -2   7  10       32.32       33.07      2.56 o 
  -1   7  10      105.81       98.63      2.80 o 
   0   7  10      134.15      140.76      3.44 o 
   1   7  10       62.25       59.42      3.64 o 
   2   7  10       51.67       49.78      3.87 o 
   3   7  10       10.66        8.65      2.58 o 
   4   7  10        0.38       -1.63      4.61 o 
   5   7  10        0.36       -1.39      5.12 o 
  -5   8  10        4.66        0.11      5.90 o 
  -4   8  10        2.09        1.95      4.77 o 
  -3   8  10        0.30       -1.33      2.67 o 
  -2   8  10      208.66      201.90      3.49 o 
  -1   8  10       73.99       80.94      3.22 o 
   0   8  10        4.40        4.59      3.23 o 
   1   8  10      248.49      255.92      5.04 o 
   2   8  10       54.62       54.35      3.91 o 
   3   8  10        3.06        3.05      3.11 o 
   4   8  10        3.42        0.44      4.84 o 
   5   8  10        7.46        8.78      5.05 o 
  -5   9  10        2.71       -1.89      8.67 o 
  -4   9  10       60.33       69.15      5.55 o 
  -3   9  10       19.45       22.84      3.01 o 
  -2   9  10       80.08       84.45      3.01 o 
  -1   9  10        4.46        4.83      2.91 o 
   0   9  10       18.89       16.61      2.90 o 
   1   9  10        0.69        1.81      3.61 o 
   2   9  10       18.37       15.01      4.27 o 
   3   9  10        5.87        5.84      4.36 o 
   4   9  10        3.45        8.29      5.16 o 
  -4  10  10       40.65       42.43      5.56 o 
  -3  10  10       21.46       23.48      4.31 o 
  -2  10  10       16.00       16.13      2.35 o 
  -1  10  10        2.78        3.43      2.47 o 
   0  10  10        8.53        6.92      3.54 o 
   1  10  10       53.54       60.16      5.20 o 
   2  10  10        1.06        2.29      3.59 o 
   3  10  10       80.71       85.59      5.04 o 
   4  10  10        1.76        2.93      4.86 o 
  -4  11  10       10.59       12.72      6.00 o 
  -3  11  10        2.18        2.39      4.22 o 
  -2  11  10        3.42        3.17      4.38 o 
  -1  11  10        0.09       -1.82      3.70 o 
   0  11  10      104.41      102.17      4.09 o 
   1  11  10        0.00       -1.58      5.75 o 
   2  11  10        2.83        4.87      5.01 o 
   3  11  10       14.89       16.53      5.59 o 
   4  11  10        6.79       10.31      5.73 o 
  -4  12  10       12.59       17.23      6.84 o 
  -3  12  10        1.64        2.58      4.02 o 
  -2  12  10        0.60        4.37      4.23 o 
  -1  12  10       43.00       46.53      4.83 o 
   0  12  10       17.68       14.50      4.33 o 
   1  12  10        0.17       -0.72      5.51 o 
   2  12  10        5.61        3.96      4.89 o 
   3  12  10        0.01        0.89      5.50 o 
  -3  13  10        4.67        8.46      4.42 o 
  -2  13  10        0.31        1.74      4.49 o 
  -1  13  10        0.00        1.26      4.41 o 
   0  13  10       54.65       49.26      6.23 o 
   1  13  10       50.10       46.44      6.25 o 
   2  13  10        9.78       14.55      5.57 o 
   3  13  10        0.87       -2.85      5.56 o 
  -3  14  10        0.06       -4.16      5.52 o 
  -2  14  10        2.10        3.45      4.87 o 
  -1  14  10        0.04       -0.23      5.39 o 
   0  14  10        0.47       -0.28      6.49 o 
   1  14  10        1.15        8.53      6.54 o 
   2  14  10        0.96        0.33      5.63 o 
  -2  15  10        0.57       -0.92      6.26 o 
  -1  15  10        3.41        3.29      5.55 o 
   0  15  10        0.20        0.85      6.24 o 
   1  15  10        1.67        9.07      6.47 o 
   2  15  10       20.75       31.64      9.59 o 
  -1  16  10        0.02        0.35      7.13 o 
   0  16  10        0.00        0.97     13.16 o 
  -6   1  11        3.25       12.34     12.67 o 
  -5   1  11       35.60       34.58      5.29 o 
  -4   1  11        0.00       -0.61      4.16 o 
  -3   1  11      263.00      261.70      2.55 o 
  -2   1  11       20.03       22.29      1.98 o 
  -1   1  11       45.64       48.18      2.18 o 
   0   1  11      112.08      111.96      1.93 o 
   1   1  11       42.20       39.10      2.29 o 
   2   1  11        7.17        9.04      3.57 o 
   3   1  11        9.04        9.47      2.68 o 
   4   1  11        2.20        4.07      3.77 o 
   5   1  11       15.76       23.41      5.52 o 
  -5   2  11       15.73       16.39      5.99 o 
  -4   2  11        0.62        2.07      2.92 o 
  -3   2  11        0.28        0.45      1.27 o 
  -2   2  11        0.33        0.82      2.00 o 
  -1   2  11      116.16      118.54      2.28 o 
   0   2  11        3.50        2.53      1.84 o 
   1   2  11      102.11      102.15      2.53 o 
   2   2  11       71.33       67.48      3.26 o 
   3   2  11        1.18        0.41      3.15 o 
   4   2  11       12.81       16.18      4.24 o 
   5   2  11        5.49        7.28      4.76 o 
  -5   3  11        0.19        5.55      5.33 o 
  -4   3  11        0.06        0.32      2.21 o 
  -3   3  11       78.91       78.54      1.97 o 
  -2   3  11      144.10      139.72      2.31 o 
  -1   3  11       30.39       31.61      2.03 o 
   0   3  11        7.18        8.09      1.50 o 
   1   3  11       27.00       26.92      3.12 o 
   2   3  11      179.19      180.09      3.17 o 
   3   3  11        0.02       -0.49      2.93 o 
   4   3  11        8.35        9.40      4.10 o 
   5   3  11        8.35        9.69      4.80 o 
  -5   4  11        0.32       -1.66      4.75 o 
  -4   4  11       59.45       56.08      4.41 o 
  -3   4  11       18.90       16.25      1.47 o 
  -2   4  11      317.52      289.67      3.09 o 
  -1   4  11        9.65       10.12      2.15 o 
   0   4  11      581.26      590.54      4.14 o 
   1   4  11       51.54       47.88      2.04 o 
   2   4  11       26.38       27.12      2.70 o 
   3   4  11       16.72       15.44      1.81 o 
   4   4  11       19.39       17.60      4.85 o 
   5   4  11        0.01        1.69      4.86 o 
  -5   5  11        1.98       -0.22      4.72 o 
  -4   5  11       43.81       47.50      3.56 o 
  -3   5  11       13.91       11.77      1.43 o 
  -2   5  11       18.30       20.97      2.39 o 
  -1   5  11        8.35        8.38      2.12 o 
   0   5  11       25.36       31.32      2.51 o 
   1   5  11       62.71       59.69      3.48 o 
   2   5  11        1.05       -0.71      2.26 o 
   3   5  11       15.16       15.57      2.63 o 
   4   5  11        7.09        7.88      4.75 o 
   5   5  11        4.17       10.35      4.94 o 
  -5   6  11        0.09       -1.80      4.96 o 
  -4   6  11        5.07        6.86      3.81 o 
  -3   6  11       21.24       21.09      2.52 o 
  -2   6  11        8.89        8.94      2.31 o 
  -1   6  11       32.38       36.59      2.50 o 
   0   6  11        3.53        4.64      2.85 o 
   1   6  11       45.11       40.38      3.37 o 
   2   6  11       16.08       13.74      2.84 o 
   3   6  11       17.03       12.94      1.95 o 
   4   6  11        7.70        4.76      4.84 o 
   5   6  11       15.60       21.26      5.26 o 
  -5   7  11        3.11        1.33      5.50 o 
  -4   7  11        2.62        3.52      3.83 o 
  -3   7  11       13.12       10.48      3.20 o 
  -2   7  11       36.13       35.99      2.61 o 
  -1   7  11       26.92       23.68      2.63 o 
   0   7  11       46.75       44.15      3.34 o 
   1   7  11        8.91        7.01      3.44 o 
   2   7  11      100.66      102.03      3.52 o 
   3   7  11        8.75        8.84      4.11 o 
   4   7  11        5.05        5.02      4.52 o 
   5   7  11        1.80        4.43      6.72 o 
  -5   8  11       16.75       25.91      9.40 o 
  -4   8  11        3.23        2.62      3.91 o 
  -3   8  11        7.21        7.18      3.45 o 
  -2   8  11      100.83      100.44      3.84 o 
  -1   8  11       26.32       24.47      3.03 o 
   0   8  11       11.34       10.68      3.59 o 
   1   8  11        1.41       -1.22      4.06 o 
   2   8  11       94.89       90.86      4.51 o 
   3   8  11        2.79        2.63      4.46 o 
   4   8  11       19.42       24.46      4.88 o 
  -4   9  11       26.03       28.09      6.47 o 
  -3   9  11       24.03       33.57      4.15 o 
  -2   9  11        0.02       -0.16      2.94 o 
  -1   9  11       44.66       44.70      4.61 o 
   0   9  11       36.41       34.39      4.32 o 
   1   9  11       15.06       16.77      4.02 o 
   2   9  11       40.73       37.35      4.32 o 
   3   9  11       17.04       23.58      4.77 o 
   4   9  11       17.36       20.03      5.22 o 
  -4  10  11        1.04       -1.12      6.43 o 
  -3  10  11       11.37        9.10      4.53 o 
  -2  10  11       34.02       28.60      3.99 o 
  -1  10  11      118.72      112.55      4.54 o 
   0  10  11       16.56       16.17      4.90 o 
   1  10  11      133.04      142.56      5.06 o 
   2  10  11        0.01        0.56      4.20 o 
   3  10  11        7.15        9.81      4.99 o 
   4  10  11        3.00        2.35      5.43 o 
  -4  11  11        0.02       -2.21      8.02 o 
  -3  11  11        2.06        1.17      4.82 o 
  -2  11  11       38.85       37.62      4.29 o 
  -1  11  11       29.31       29.97      4.68 o 
   0  11  11       29.16       29.38      4.24 o 
   1  11  11        6.71       12.62      5.49 o 
   2  11  11       31.43       38.67      5.94 o 
   3  11  11        2.82        4.15      5.49 o 
   4  11  11        0.06        2.32      5.99 o 
  -3  12  11        0.06       -0.13      4.54 o 
  -2  12  11        0.61       -1.63      3.93 o 
  -1  12  11        4.02        5.21      4.70 o 
   0  12  11        2.43        5.65      6.25 o 
   1  12  11       33.09       38.26      6.09 o 
   2  12  11        0.26       -0.06      5.25 o 
   3  12  11        3.52        0.57      5.50 o 
  -3  13  11        2.17        1.34      4.91 o 
  -2  13  11        0.70        3.77      4.59 o 
  -1  13  11       35.41       39.64      6.57 o 
   0  13  11       13.10       23.29      8.13 o 
   1  13  11       19.10       17.15      6.51 o 
   2  13  11       13.91       11.88      5.60 o 
   3  13  11        8.46        1.22      8.71 o 
  -2  14  11       23.58       31.16      5.60 o 
  -1  14  11        4.56       -0.16      5.63 o 
   0  14  11       16.08       22.51      6.81 o 
   1  14  11        4.20       -0.11      6.78 o 
   2  14  11        5.77       12.01      9.08 o 
  -1  15  11        7.62       17.32      6.11 o 
   0  15  11        4.85        3.35      6.84 o 
   1  15  11        0.33       -2.57     14.81 o 
  -5   0  12       29.16       40.62      7.42 o 
  -4   0  12       33.34       38.40      6.85 o 
  -3   0  12        4.89        5.36      2.14 o 
  -2   0  12        1.41        2.64      3.30 o 
  -1   0  12      170.11      162.13      4.08 o 
   0   0  12      317.47      318.97      5.65 o 
   1   0  12      340.83      362.00      4.57 o 
   2   0  12       50.75       51.03      5.52 o 
   3   0  12      316.37      288.71      6.73 o 
   4   0  12       11.27        7.53      5.66 o 
   5   0  12       38.03       54.18     11.01 o 
  -5   1  12        6.09        3.81      6.01 o 
  -4   1  12        4.26        3.81      3.45 o 
  -3   1  12       44.98       41.23      1.91 o 
  -2   1  12       64.05       66.22      2.27 o 
  -1   1  12       25.56       27.93      2.28 o 
   0   1  12       11.67        9.86      2.68 o 
   1   1  12       54.38       59.08      2.39 o 
   2   1  12      144.84      137.95      4.98 o 
   3   1  12        7.01        7.27      3.88 o 
   4   1  12       28.98       26.22      4.93 o 
   5   1  12        1.40        1.25      6.00 o 
  -5   2  12        2.45       -3.09      5.43 o 
  -4   2  12       12.45       12.29      3.25 o 
  -3   2  12       13.20       11.05      1.61 o 
  -2   2  12      155.18      151.20      2.71 o 
  -1   2  12        3.25        4.40      1.89 o 
   0   2  12        1.87        2.86      1.73 o 
   1   2  12        9.50        8.77      2.26 o 
   2   2  12       34.27       28.82      1.53 o 
   3   2  12        0.17       -1.48      3.22 o 
   4   2  12        4.99        3.14      3.97 o 
   5   2  12        4.52        6.50      5.90 o 
  -5   3  12        8.65        7.99      5.66 o 
  -4   3  12      129.28      119.28      3.36 o 
  -3   3  12       15.13       17.91      1.92 o 
  -2   3  12      144.11      133.70      2.50 o 
  -1   3  12        8.76        8.80      1.93 o 
   0   3  12        1.30        1.16      1.43 o 
   1   3  12       19.62       17.43      2.00 o 
   2   3  12       76.98       75.97      3.51 o 
   3   3  12      134.61      135.85      3.59 o 
   4   3  12        5.46        2.19      4.05 o 
   5   3  12        0.55        0.42      5.64 o 
  -5   4  12        0.07       -5.60      4.87 o 
  -4   4  12        0.44        2.34      5.08 o 
  -3   4  12       40.55       39.96      2.15 o 
  -2   4  12      139.01      134.90      2.83 o 
  -1   4  12        4.87        5.29      2.12 o 
   0   4  12        0.70        0.80      1.89 o 
   1   4  12        0.92        0.12      0.93 o 
   2   4  12       16.70       17.95      2.23 o 
   3   4  12       10.12        6.86      4.03 o 
   4   4  12        0.07       -1.14      4.85 o 
   5   4  12        3.49        1.80      5.71 o 
  -5   5  12        6.64        3.76      4.86 o 
  -4   5  12        0.37        0.24      5.12 o 
  -3   5  12       20.27       22.83      1.79 o 
  -2   5  12      106.04       99.08      2.93 o 
  -1   5  12        7.70        8.24      2.45 o 
   0   5  12        8.62        8.48      2.26 o 
   1   5  12       20.92       18.83      3.62 o 
   2   5  12        0.16        1.72      2.09 o 
   3   5  12        2.07        1.59      4.19 o 
   4   5  12        3.10        8.28      4.95 o 
   5   5  12        0.25        1.20      6.44 o 
  -5   6  12        7.78        7.25      5.30 o 
  -4   6  12        1.11        2.49      4.84 o 
  -3   6  12        5.50        4.16      3.15 o 
  -2   6  12       35.37       32.94      2.84 o 
  -1   6  12       65.74       66.72      2.61 o 
   0   6  12        0.96        0.65      2.94 o 
   1   6  12       54.13       57.00      4.20 o 
   2   6  12        3.87        3.79      2.61 o 
   3   6  12       24.43       22.54      4.59 o 
   4   6  12        0.02        0.97      5.04 o 
   5   6  12        1.31       -2.72      9.00 o 
  -5   7  12       23.94       26.22      9.07 o 
  -4   7  12       11.61       10.23      4.54 o 
  -3   7  12        9.66       10.97      4.16 o 
  -2   7  12        3.57        1.04      2.67 o 
  -1   7  12      261.99      265.76      4.12 o 
   0   7  12       11.09       11.06      3.79 o 
   1   7  12        5.36        7.37      3.67 o 
   2   7  12       57.84       55.24      3.44 o 
   3   7  12        1.87        2.94      4.13 o 
   4   7  12        3.11        5.13      5.07 o 
  -5   8  12        6.73       16.66      9.30 o 
  -4   8  12        1.73        1.71      6.41 o 
  -3   8  12       49.32       46.90      4.43 o 
  -2   8  12        8.33       10.00      3.31 o 
  -1   8  12        0.09        0.41      3.37 o 
   0   8  12       13.48       15.77      3.71 o 
   1   8  12       21.01       16.20      4.10 o 
   2   8  12        9.73        9.30      3.79 o 
   3   8  12        7.06        8.21      4.80 o 
   4   8  12        6.09        5.94      4.79 o 
  -4   9  12        6.73        9.94      6.78 o 
  -3   9  12       18.93       20.45      5.30 o 
  -2   9  12        8.86        8.17      3.38 o 
  -1   9  12       32.00       32.55      4.35 o 
   0   9  12        8.85       12.46      4.80 o 
   1   9  12       47.71       51.69      4.82 o 
   2   9  12        1.15        0.05      5.30 o 
   3   9  12        2.98        4.99      4.94 o 
   4   9  12        7.82       12.27      5.15 o 
  -4  10  12        8.54       17.34      6.62 o 
  -3  10  12        1.16        2.09      5.14 o 
  -2  10  12       42.14       44.98      5.55 o 
  -1  10  12       41.72       48.15      6.65 o 
   0  10  12       20.11       16.83      5.41 o 
   1  10  12        0.37        1.29      5.36 o 
   2  10  12       40.19       43.56      5.13 o 
   3  10  12        1.63        1.60      4.98 o 
   4  10  12        0.82        0.77      9.30 o 
  -4  11  12        4.07        7.96      9.89 o 
  -3  11  12        0.39       -1.09      5.79 o 
  -2  11  12        0.72        2.78      4.45 o 
  -1  11  12        2.97       -0.97      6.38 o 
   0  11  12        0.29        2.74      6.61 o 
   1  11  12       14.07       10.73      5.89 o 
   2  11  12        6.54        7.93      6.13 o 
   3  11  12        0.33       -3.81      4.65 o 
  -3  12  12        2.68        4.62      6.45 o 
  -2  12  12       17.46       20.45      4.87 o 
  -1  12  12       11.60       13.71      6.32 o 
   0  12  12        3.68        2.74      5.90 o 
   1  12  12        0.53        3.21      5.69 o 
   2  12  12        9.76        8.62      6.73 o 
   3  12  12       10.45        9.05      7.32 o 
  -3  13  12        3.26        1.59      7.41 o 
  -2  13  12        0.00        0.43      4.84 o 
  -1  13  12       33.32       33.78      6.55 o 
   0  13  12        9.06        3.73      6.56 o 
   1  13  12       22.31       22.85      5.63 o 
   2  13  12        0.00        3.62      6.41 o 
  -2  14  12        3.51        6.25      5.50 o 
  -1  14  12        8.91        8.44      5.81 o 
   0  14  12        0.33       -1.70      6.47 o 
   1  14  12        0.03        0.85      6.33 o 
   2  14  12        0.00        1.90      9.40 o 
  -1  15  12        0.06       -0.68      7.12 o 
   0  15  12        0.01        5.69     14.21 o 
  -5   1  13        9.19       13.86      5.69 o 
  -4   1  13       15.10       18.73      4.01 o 
  -3   1  13        1.68        2.44      1.40 o 
  -2   1  13       30.46       31.74      2.32 o 
  -1   1  13       12.25       12.92      2.50 o 
   0   1  13      120.01      121.85      3.48 o 
   1   1  13       11.05        8.73      2.66 o 
   2   1  13       18.14       16.61      4.78 o 
   3   1  13       18.03       19.30      3.71 o 
   4   1  13       28.92       34.11      5.29 o 
   5   1  13       21.97       27.04      7.54 o 
  -5   2  13        8.25        9.01      5.52 o 
  -4   2  13        2.54        3.66      3.59 o 
  -3   2  13        4.26        3.72      1.88 o 
  -2   2  13      302.34      307.62      3.37 o 
  -1   2  13        0.61       -0.07      1.99 o 
   0   2  13        7.50        5.99      1.68 o 
   1   2  13       14.55       16.07      2.81 o 
   2   2  13        2.17        2.10      1.50 o 
   3   2  13        0.74       -1.50      5.63 o 
   4   2  13        2.94        4.93      5.15 o 
   5   2  13        0.04       -6.27      6.79 o 
  -5   3  13        0.34       -3.16      5.36 o 
  -4   3  13        0.07       -0.48      4.79 o 
  -3   3  13       19.82       18.59      2.16 o 
  -2   3  13        5.18        5.86      2.19 o 
  -1   3  13       32.61       31.26      2.20 o 
   0   3  13       37.79       36.06      1.98 o 
   1   3  13        0.16        1.78      3.68 o 
   2   3  13       14.59       13.99      2.45 o 
   3   3  13       50.12       51.71      4.14 o 
   4   3  13        4.07        7.01      5.06 o 
   5   3  13        4.25       -1.41      8.04 o 
  -5   4  13        6.94        8.49      5.68 o 
  -4   4  13       40.99       37.17      4.95 o 
  -3   4  13       24.23       18.24      2.67 o 
  -2   4  13        3.35        2.00      2.25 o 
  -1   4  13        8.48        9.03      2.17 o 
   0   4  13       17.23       15.99      1.88 o 
   1   4  13       15.80        7.86      5.06 o 
   2   4  13       53.42       50.82      3.55 o 
   3   4  13      106.30      105.59      4.61 o 
   4   4  13        1.79        6.06      6.32 o 
   5   4  13        0.42       -6.03      8.74 o 
  -5   5  13        0.48       -2.31      6.63 o 
  -4   5  13        0.18       -0.41      4.92 o 
  -3   5  13        6.12        4.89      2.46 o 
  -2   5  13       22.52       22.41      2.67 o 
  -1   5  13       11.70       12.02      2.50 o 
   0   5  13       19.46       19.86      2.49 o 
   1   5  13      118.25      106.88      2.09 o 
   2   5  13       17.03       17.85      2.33 o 
   3   5  13        8.46       10.44      4.15 o 
   4   5  13        1.68        7.78      6.43 o 
  -5   6  13        0.48        6.06      8.64 o 
  -4   6  13        1.65        5.73      5.12 o 
  -3   6  13        0.99        3.78      3.64 o 
  -2   6  13       50.79       54.08      2.91 o 
  -1   6  13        0.04        0.91      2.50 o 
   0   6  13      140.46      153.84      3.69 o 
   1   6  13       25.61       24.88      4.08 o 
   2   6  13       31.46       36.14      3.20 o 
   3   6  13        0.00        0.61      4.52 o 
   4   6  13       15.69       25.40      6.50 o 
  -4   7  13       28.80       35.83      5.43 o 
  -3   7  13        2.90        3.91      3.70 o 
  -2   7  13        0.75       -0.74      2.84 o 
  -1   7  13       14.85       15.88      2.80 o 
   0   7  13       76.21       85.92      4.25 o 
   1   7  13        1.88        2.59      4.06 o 
   2   7  13        4.62        4.73      3.84 o 
   3   7  13        2.29        2.21      4.53 o 
   4   7  13        3.18       -2.65      6.04 o 
  -4   8  13        1.09       -1.15      5.79 o 
  -3   8  13        5.76        3.94      4.37 o 
  -2   8  13       18.24       17.16      2.97 o 
  -1   8  13        2.04        1.87      3.89 o 
   0   8  13        5.39        7.35      3.89 o 
   1   8  13       60.59       62.35      4.39 o 
   2   8  13        0.77        2.56      4.99 o 
   3   8  13        3.66        0.67      4.70 o 
   4   8  13        0.35       -3.10      6.86 o 
  -4   9  13       10.50       11.58      6.46 o 
  -3   9  13       19.42       19.83      5.61 o 
  -2   9  13       10.63       13.86      4.48 o 
  -1   9  13       89.99       90.01      7.26 o 
   0   9  13       18.70       17.66      6.48 o 
   1   9  13       20.51       20.09      4.13 o 
   2   9  13        0.21        0.93      4.70 o 
   3   9  13        5.19        5.62      4.88 o 
   4   9  13        6.85       10.86     13.40 o 
  -4  10  13        0.61        7.28      9.51 o 
  -3  10  13        0.25        5.20      5.28 o 
  -2  10  13        1.38        2.72      6.42 o 
  -1  10  13        2.52       10.42      6.03 o 
   0  10  13        5.09        2.39      6.12 o 
   1  10  13        1.61        2.82      5.29 o 
   2  10  13        1.99        1.95      5.26 o 
   3  10  13        0.20        2.71      5.09 o 
  -3  11  13        2.00       -4.18      6.34 o 
  -2  11  13        0.23       -0.38      6.23 o 
  -1  11  13        3.72        8.66      7.37 o 
   0  11  13        4.10        2.35      8.12 o 
   1  11  13       29.18       29.74      7.42 o 
   2  11  13       65.33       83.90      7.48 o 
   3  11  13        3.73        4.44      5.33 o 
  -3  12  13        1.67        1.84      6.33 o 
  -2  12  13        6.24        8.59      5.23 o 
  -1  12  13        0.00        5.97      6.21 o 
   0  12  13        0.00       -3.64      7.17 o 
   1  12  13        0.41        7.79      7.81 o 
   2  12  13       11.87       20.23      5.87 o 
  -2  13  13        0.92       -3.86      5.43 o 
  -1  13  13        1.65       -4.68      6.67 o 
   0  13  13        5.04        5.91      7.01 o 
   1  13  13        2.53        2.05      6.26 o 
   2  13  13        4.01        5.62     11.23 o 
  -1  14  13       34.61       37.74      6.83 o 
   0  14  13       12.32       15.93      6.89 o 
   1  14  13        0.03        3.55     12.68 o 
  -5   0  14        1.22       -3.53      9.51 o 
  -4   0  14        2.82        5.82      5.32 o 
  -3   0  14        0.03        0.49      5.25 o 
  -2   0  14        1.45       -2.76      3.17 o 
  -1   0  14        0.34        0.60      4.75 o 
   0   0  14      482.44      472.88      7.76 o 
   1   0  14        0.43       -2.36      4.03 o 
   2   0  14       42.36       45.96      8.47 o 
   3   0  14       37.16       39.14      5.00 o 
   4   0  14       53.62       70.74      9.56 o 
  -5   1  14        3.85        1.16      5.79 o 
  -4   1  14        6.33        7.43      3.72 o 
  -3   1  14        2.10        1.36      2.02 o 
  -2   1  14        8.82        8.48      2.48 o 
  -1   1  14        9.52       13.12      2.59 o 
   0   1  14       38.08       36.98      3.32 o 
   1   1  14       44.39       46.97      3.12 o 
   2   1  14        0.34        1.27      5.03 o 
   3   1  14       91.80       82.40      4.12 o 
   4   1  14       25.18       25.85      6.23 o 
  -5   2  14       18.10       19.14      7.68 o 
  -4   2  14        0.03        1.77      5.04 o 
  -3   2  14       45.04       38.76      2.71 o 
  -2   2  14       51.50       49.57      2.61 o 
  -1   2  14       27.54       26.60      2.43 o 
   0   2  14       10.35       10.56      3.10 o 
   1   2  14       17.18       21.27      2.96 o 
   2   2  14       13.29       13.97      5.56 o 
   3   2  14       11.30        4.75      5.80 o 
   4   2  14        7.16        5.28      5.29 o 
  -5   3  14        3.12       -1.43      7.42 o 
  -4   3  14        0.78        1.46      5.41 o 
  -3   3  14      126.86      124.27      3.28 o 
  -2   3  14        0.92        2.42      2.22 o 
  -1   3  14        5.76        5.73      2.15 o 
   0   3  14        4.36        5.81      1.90 o 
   1   3  14       44.13       48.08      4.03 o 
   2   3  14       13.83       16.84      2.51 o 
   3   3  14       37.54       36.22      5.51 o 
   4   3  14        2.60       -0.51      5.27 o 
  -5   4  14        6.70        1.88      8.66 o 
  -4   4  14        1.34        3.76      5.36 o 
  -3   4  14      136.93      131.57      3.49 o 
  -2   4  14        1.15        1.00      2.36 o 
  -1   4  14       80.89       80.54      2.55 o 
   0   4  14        7.13        6.28      1.69 o 
   1   4  14       40.30       38.33      1.89 o 
   2   4  14       22.43       24.78      2.31 o 
   3   4  14       10.95       15.40      5.82 o 
   4   4  14        0.05        1.43      6.28 o 
  -5   5  14       14.70       21.97      8.67 o 
  -4   5  14        0.92       -0.04      5.20 o 
  -3   5  14        7.04        5.80      2.75 o 
  -2   5  14       61.20       62.34      2.88 o 
  -1   5  14       26.43       28.57      2.71 o 
   0   5  14       23.18       21.93      2.32 o 
   1   5  14        5.70        9.05      3.90 o 
   2   5  14        4.21        2.73      3.46 o 
   3   5  14        1.65        3.90      5.77 o 
   4   5  14        0.31       -1.94      6.73 o 
  -4   6  14       23.77       36.00      5.61 o 
  -3   6  14        0.20       -1.46      3.55 o 
  -2   6  14        0.82        2.00      2.74 o 
  -1   6  14        1.39        2.61      2.98 o 
   0   6  14       89.79       93.20      3.71 o 
   1   6  14       16.93       18.52      2.62 o 
   2   6  14       17.75       19.78      4.17 o 
   3   6  14        0.22        0.86      6.15 o 
   4   6  14        0.01       -5.88      6.43 o 
  -4   7  14        0.12        0.52      6.22 o 
  -3   7  14        0.03       -0.62      3.81 o 
  -2   7  14       23.74       19.79      3.09 o 
  -1   7  14        3.37        4.44      3.14 o 
   0   7  14      191.66      204.33      4.64 o 
   1   7  14       29.75       28.78      4.35 o 
   2   7  14        6.03        8.06      4.43 o 
   3   7  14        4.54        3.72      5.72 o 
   4   7  14        1.46        5.66     12.95 o 
  -4   8  14       32.48       35.01      6.61 o 
  -3   8  14        6.45        1.18      5.42 o 
  -2   8  14        1.11        3.46      3.30 o 
  -1   8  14        7.85        6.84      3.45 o 
   0   8  14       67.00       69.58      4.65 o 
   1   8  14       14.00       14.42      4.50 o 
   2   8  14        0.05       -3.86      6.07 o 
   3   8  14        0.12        0.48      6.67 o 
   4   8  14        0.01        1.37     12.52 o 
  -4   9  14        5.67        5.26      8.96 o 
  -3   9  14        9.35       11.19      5.66 o 
  -2   9  14        1.37        2.74      6.11 o 
  -1   9  14        3.36        6.68      4.89 o 
   0   9  14        5.97        7.21      5.41 o 
   1   9  14        1.35        4.43      4.80 o 
   2   9  14        1.34        5.26      5.53 o 
   3   9  14        4.08       12.55      6.99 o 
  -3  10  14       45.03       43.47      5.84 o 
  -2  10  14        3.15        0.41      7.79 o 
  -1  10  14        1.11        2.06      7.06 o 
   0  10  14        0.45       -1.50      6.48 o 
   1  10  14       18.73       24.86      5.16 o 
   2  10  14        2.10        3.92      5.67 o 
   3  10  14       11.32        7.67      7.93 o 
  -3  11  14        3.79        0.19      6.39 o 
  -2  11  14        0.04        0.17      6.79 o 
  -1  11  14        4.79        6.57      7.19 o 
   0  11  14        0.11        3.11      8.20 o 
   1  11  14        9.82       14.54      5.78 o 
   2  11  14        0.01       -5.96      5.61 o 
  -2  12  14        5.25       -2.03      6.47 o 
  -1  12  14       16.04       19.00      6.93 o 
   0  12  14        0.09        1.10      9.02 o 
   1  12  14        1.67       -2.75      7.54 o 
   2  12  14        2.82        8.63     11.55 o 
  -2  13  14       19.30       22.01      7.72 o 
  -1  13  14        4.94        6.61      9.31 o 
   0  13  14       13.81       19.06      8.04 o 
   1  13  14        0.00        2.07      8.88 o 
  -5   1  15       15.08       14.97      9.42 o 
  -4   1  15        2.66        3.28      5.02 o 
  -3   1  15       17.94       15.95      3.36 o 
  -2   1  15       45.57       50.85      2.98 o 
  -1   1  15        0.16        0.86      3.16 o 
   0   1  15       15.15       16.82      3.61 o 
   1   1  15        1.36        1.55      3.02 o 
   2   1  15        3.22        0.61      5.69 o 
   3   1  15        7.71       11.03      5.62 o 
   4   1  15        5.29        6.92      6.76 o 
  -5   2  15        0.54       -5.90      9.24 o 
  -4   2  15       27.17       29.94      4.87 o 
  -3   2  15       16.12        9.38      3.15 o 
  -2   2  15        0.49        1.62      2.45 o 
  -1   2  15        8.35        8.74      2.39 o 
   0   2  15        7.87        5.69      2.90 o 
   1   2  15        1.61        2.16      3.05 o 
   2   2  15        0.10        4.46      5.88 o 
   3   2  15        0.35        0.08      5.69 o 
   4   2  15        7.68       -4.47      6.83 o 
  -4   3  15        8.61        5.18      5.22 o 
  -3   3  15       12.35        9.13      3.47 o 
  -2   3  15       14.01       11.09      2.52 o 
  -1   3  15        1.27        0.46      2.16 o 
   0   3  15        0.13       -0.13      1.63 o 
   1   3  15        4.93        4.28      4.02 o 
   2   3  15       13.82       14.74      5.77 o 
   3   3  15        1.25        1.76      6.44 o 
   4   3  15        1.14       -2.22      7.22 o 
  -4   4  15       11.27       16.13      5.18 o 
  -3   4  15       17.53       17.87      3.42 o 
  -2   4  15       46.63       43.51      2.60 o 
  -1   4  15       14.09       14.03      2.46 o 
   0   4  15       35.32       30.11      2.77 o 
   1   4  15      140.01      155.93      5.32 o 
   2   4  15       30.43       36.84      5.93 o 
   3   4  15        0.19       -4.44      6.26 o 
   4   4  15        0.08       -4.62      5.57 o 
  -4   5  15        3.24        4.45      5.21 o 
  -3   5  15       63.88       63.38      4.45 o 
  -2   5  15        6.42        5.67      2.68 o 
  -1   5  15        3.39        6.26      2.81 o 
   0   5  15       20.48       17.93      2.08 o 
   1   5  15        0.18        1.83      2.82 o 
   2   5  15        6.15        3.41      5.42 o 
   3   5  15       28.19       23.83      6.75 o 
   4   5  15        0.03       -9.22     12.25 o 
  -4   6  15        5.10        5.18      5.67 o 
  -3   6  15        0.47        2.18      4.18 o 
  -2   6  15        7.37        6.08      3.73 o 
  -1   6  15       53.78       55.84      3.45 o 
   0   6  15        6.23        6.76      2.70 o 
   1   6  15       16.55       16.16      4.36 o 
   2   6  15        0.25       -3.46      6.16 o 
   3   6  15       10.73       11.04      6.19 o 
   4   6  15        4.59        3.36     12.10 o 
  -4   7  15        2.84        1.43      8.72 o 
  -3   7  15        1.64        2.86      4.23 o 
  -2   7  15        5.01        3.57      3.88 o 
  -1   7  15        0.70        3.02      3.11 o 
   0   7  15        7.04        5.69      3.82 o 
   1   7  15        3.13        5.57      5.88 o 
   2   7  15       25.60       25.54      6.64 o 
   3   7  15        2.71        2.09      6.07 o 
  -4   8  15        1.25        5.58     12.04 o 
  -3   8  15       10.30       11.09      5.54 o 
  -2   8  15        2.15        1.85      3.54 o 
  -1   8  15        7.52        3.50      4.46 o 
   0   8  15       45.34       53.77      4.42 o 
   1   8  15       11.32       10.86      5.87 o 
   2   8  15        2.95        6.27      6.32 o 
   3   8  15        7.80       10.64      6.71 o 
  -3   9  15        0.18        0.44      5.50 o 
  -2   9  15        6.60        7.32      5.37 o 
  -1   9  15       13.02       11.73      4.98 o 
   0   9  15       35.88       32.54      5.85 o 
   1   9  15        0.58        1.34      5.44 o 
   2   9  15        6.40        4.09      6.20 o 
   3   9  15        4.08       12.05      9.64 o 
  -3  10  15        3.09        6.83      6.14 o 
  -2  10  15        0.74        4.88      7.44 o 
  -1  10  15       24.31       25.24      5.50 o 
   0  10  15       25.06       30.08      6.32 o 
   1  10  15       10.48       13.82      5.60 o 
   2  10  15        7.98       13.16      6.36 o 
  -2  11  15        2.58       -1.93      6.71 o 
  -1  11  15        1.21        2.50     11.76 o 
   0  11  15        0.04        2.92      5.80 o 
   1  11  15       13.72       15.08      5.80 o 
   2  11  15        9.05        9.80      9.45 o 
  -2  12  15        0.00       -0.43      8.78 o 
  -1  12  15        1.24        2.21     13.38 o 
   0  12  15        0.69       -2.81      7.78 o 
   1  12  15        0.66       -1.75      9.72 o 
  -4   0  16        0.08       -4.53      9.09 o 
  -3   0  16        0.80        5.50      6.07 o 
  -2   0  16        0.22        2.67      4.06 o 
  -1   0  16       43.44       43.89      5.55 o 
   0   0  16        4.67        1.30      5.00 o 
   1   0  16       20.47       19.63      4.51 o 
   2   0  16       15.51       21.12      8.68 o 
   3   0  16       32.12       24.00      8.93 o 
   4   0  16       41.89       25.85     12.25 o 
  -4   1  16        5.56        3.31      5.17 o 
  -3   1  16        0.00        1.56      4.25 o 
  -2   1  16       17.32       16.34      2.93 o 
  -1   1  16        8.42        8.03      3.70 o 
   0   1  16        4.20        6.05      3.60 o 
   1   1  16       49.25       43.10      3.27 o 
   2   1  16        7.08        4.35      5.64 o 
   3   1  16       13.38       13.73      6.37 o 
   4   1  16        0.98       -0.05     15.05 o 
  -4   2  16        0.08        0.82      4.76 o 
  -3   2  16        9.91        6.74      3.79 o 
  -2   2  16       39.90       42.43      3.25 o 
  -1   2  16       22.12       24.54      2.80 o 
   0   2  16        3.65        1.34      3.04 o 
   1   2  16        5.37        4.70      3.18 o 
   2   2  16        0.00        4.35      6.25 o 
   3   2  16        0.87        3.30      6.59 o 
   4   2  16        4.66       -0.69     11.73 o 
  -4   3  16       55.63       55.95      5.13 o 
  -3   3  16        0.70       -2.28      3.72 o 
  -2   3  16       11.78       12.22      2.97 o 
  -1   3  16        7.42        9.38      2.68 o 
   0   3  16       37.64       36.55      3.00 o 
   1   3  16        0.93        2.00      3.93 o 
   2   3  16       27.97       32.70      6.25 o 
   3   3  16       11.36       14.71      5.94 o 
  -4   4  16        1.67        0.86      5.61 o 
  -3   4  16        2.89        1.01      4.39 o 
  -2   4  16      129.94      129.65      3.99 o 
  -1   4  16       17.12       19.73      2.78 o 
   0   4  16        0.89        2.74      3.74 o 
   1   4  16       10.38       14.05      4.44 o 
   2   4  16       31.46       31.15      6.40 o 
   3   4  16        0.00        1.28      5.89 o 
  -4   5  16        3.28        4.78      5.77 o 
  -3   5  16        7.43        8.28      5.16 o 
  -2   5  16        0.67        0.42      3.42 o 
  -1   5  16       10.62       11.39      3.29 o 
   0   5  16        0.15        0.68      3.93 o 
   1   5  16        5.30        5.32      4.45 o 
   2   5  16       17.61       14.28      6.44 o 
   3   5  16        1.54        8.61      6.42 o 
  -4   6  16        1.26        0.97     12.08 o 
  -3   6  16        0.15        0.06      5.02 o 
  -2   6  16       10.77       10.67      3.77 o 
  -1   6  16       19.47       18.10      3.67 o 
   0   6  16        1.17       -0.79      5.45 o 
   1   6  16       27.75       32.43      6.43 o 
   2   6  16        0.14       -2.82      6.14 o 
   3   6  16        1.84        8.32      6.83 o 
  -3   7  16       14.10       21.77      5.15 o 
  -2   7  16        0.00       -0.08      3.96 o 
  -1   7  16       69.16       71.00      4.64 o 
   0   7  16        0.00       -0.41      5.44 o 
   1   7  16        7.43        6.68      6.00 o 
   2   7  16        0.00       -1.40      6.18 o 
   3   7  16        0.22       -2.71      6.10 o 
  -3   8  16       11.23       11.59      6.27 o 
  -2   8  16        0.76       -0.91      5.09 o 
  -1   8  16       13.94       13.04      5.36 o 
   0   8  16       12.34       12.86      5.91 o 
   1   8  16       26.14       25.87      6.20 o 
   2   8  16        0.51       -2.89      6.99 o 
   3   8  16        1.90        6.37     14.15 o 
  -3   9  16        0.02        0.43      8.47 o 
  -2   9  16       25.52       39.64      6.77 o 
  -1   9  16        0.19        4.04      5.76 o 
   0   9  16        5.04        2.38      5.15 o 
   1   9  16        0.35        0.38      5.80 o 
   2   9  16        6.10        7.21      7.12 o 
  -2  10  16        0.94       -7.73      8.38 o 
  -1  10  16        0.17       -0.94      6.10 o 
   0  10  16        0.10        1.59      6.08 o 
   1  10  16        1.52        1.34      5.78 o 
   2  10  16        7.60        1.67      8.08 o 
  -2  11  16        8.01       -1.23      8.87 o 
  -1  11  16        0.00       -0.43     10.49 o 
   0  11  16        0.14        5.08      5.92 o 
   1  11  16        0.09       -1.34      7.49 o 
  -1  12  16        2.53       15.11      9.57 o 
   0  12  16        0.02      -11.42     14.54 o 
  -4   1  17        1.36        6.14      6.38 o 
  -3   1  17        1.49        0.41      4.24 o 
  -2   1  17        0.48        1.59      3.60 o 
  -1   1  17        9.39        8.75      3.46 o 
   0   1  17       10.61       13.23      3.77 o 
   1   1  17        0.09       -0.61      3.94 o 
   2   1  17        4.44        0.93      6.22 o 
   3   1  17        2.54        2.13      6.32 o 
  -4   2  17        9.64        8.37      5.40 o 
  -3   2  17        0.25       -5.16      4.31 o 
  -2   2  17       10.58        9.51      3.71 o 
  -1   2  17       48.92       53.69      4.31 o 
   0   2  17        2.52        0.46      3.69 o 
   1   2  17        0.04       -1.11      4.16 o 
   2   2  17        3.79       -1.28      5.83 o 
   3   2  17        0.05       -1.11      6.71 o 
  -4   3  17        0.34       -4.70      4.92 o 
  -3   3  17        4.63        1.58      4.62 o 
  -2   3  17        6.80        7.56      3.72 o 
  -1   3  17       14.55       12.29      4.01 o 
   0   3  17       12.26       16.14      3.93 o 
   1   3  17        0.04       -2.06      4.22 o 
   2   3  17        4.84        0.75      6.57 o 
   3   3  17        2.14        7.39      6.64 o 
  -4   4  17       10.18       12.88      6.64 o 
  -3   4  17        7.24        8.95      4.79 o 
  -2   4  17        6.83       10.17      3.84 o 
  -1   4  17        3.83        2.41      4.06 o 
   0   4  17        3.39        2.08      3.99 o 
   1   4  17        3.18        4.82      4.38 o 
   2   4  17        7.10        5.37      6.01 o 
   3   4  17        2.84        3.59      7.26 o 
  -4   5  17        1.11       -3.75     11.62 o 
  -3   5  17        1.33       -0.55      5.32 o 
  -2   5  17        7.52        7.15      4.02 o 
  -1   5  17        0.10        0.30      4.11 o 
   0   5  17       12.49       15.66      4.24 o 
   1   5  17        3.95        5.13      4.58 o 
   2   5  17       54.30       58.97      6.88 o 
   3   5  17        2.37        0.62      6.13 o 
  -3   6  17        2.24       -1.55      6.10 o 
  -2   6  17        5.12        6.80      4.08 o 
  -1   6  17       22.06       29.23      4.38 o 
   0   6  17       59.65       61.76      5.29 o 
   1   6  17        5.11        8.42      4.77 o 
   2   6  17        5.05        5.95      6.58 o 
  -3   7  17        1.57        5.93      9.17 o 
  -2   7  17        0.02        3.03      4.95 o 
  -1   7  17        0.12        1.36      4.30 o 
   0   7  17        0.04       -2.70      5.72 o 
   1   7  17        4.00        4.89      5.84 o 
   2   7  17        1.27        1.63      6.74 o 
  -3   8  17        2.65        1.57     10.86 o 
  -2   8  17        0.01        6.52      6.28 o 
  -1   8  17        2.00        2.73      5.22 o 
   0   8  17        0.04        1.04      5.88 o 
   1   8  17       21.17        9.69      6.64 o 
   2   8  17        4.60        4.85      6.87 o 
  -2   9  17        1.94       -7.42      8.10 o 
  -1   9  17        5.13        1.52      5.79 o 
   0   9  17       25.99       26.42      5.79 o 
   1   9  17        0.50       -0.54      6.40 o 
   2   9  17        3.43        2.33     11.89 o 
  -2  10  17        0.06       -2.28     11.28 o 
  -1  10  17        1.52        1.03      7.19 o 
   0  10  17        2.87        3.42      5.84 o 
   1  10  17        1.57        0.70      7.81 o 
  -1  11  17        0.18       -7.05      8.85 o 
   0  11  17        0.40        1.35      7.10 o 
  -4   0  18        2.44        0.29     14.94 o 
  -3   0  18        0.68        4.40      6.26 o 
  -2   0  18        5.10        2.35      7.45 o 
  -1   0  18       19.10       21.11      5.79 o 
   0   0  18        8.60        8.47      5.22 o 
   1   0  18       27.17       18.82      9.21 o 
   2   0  18       11.52        7.66      8.17 o 
   3   0  18        8.49        2.43      9.38 o 
  -3   1  18        0.77       -3.55      4.57 o 
  -2   1  18        0.29       -1.22      5.09 o 
  -1   1  18        9.15       12.53      4.11 o 
   0   1  18       13.31       10.42      3.88 o 
   1   1  18        0.19       -1.51      5.93 o 
   2   1  18        9.47       12.17      6.29 o 
   3   1  18        0.04       -0.63      6.62 o 
  -3   2  18       16.03        9.83      5.29 o 
  -2   2  18        7.19        6.60      5.15 o 
  -1   2  18        3.68        3.07      4.10 o 
   0   2  18        9.06        6.10      3.79 o 
   1   2  18        2.43        1.80      5.94 o 
   2   2  18        0.02        0.59      6.54 o 
   3   2  18        2.63        1.51     14.15 o 
  -3   3  18        3.49        2.10      5.44 o 
  -2   3  18        0.01       -1.14      5.01 o 
  -1   3  18       51.63       56.85      4.50 o 
   0   3  18        2.29        4.12      3.97 o 
   1   3  18       29.02       32.25      6.18 o 
   2   3  18       13.07       20.78      6.58 o 
  -3   4  18       28.52       22.73      5.85 o 
  -2   4  18       14.98       15.33      5.31 o 
  -1   4  18        0.92        0.80      4.18 o 
   0   4  18        7.75       12.23      4.08 o 
   1   4  18       27.29       29.53      6.53 o 
   2   4  18        4.96        4.56      6.70 o 
  -3   5  18        2.62        3.57      6.08 o 
  -2   5  18        6.40       12.35      4.73 o 
  -1   5  18       25.56       28.44      4.43 o 
   0   5  18       26.19       35.26      4.48 o 
   1   5  18       20.92       24.32      6.30 o 
   2   5  18        1.36       -1.20      6.48 o 
  -3   6  18        2.42        3.50      6.76 o 
  -2   6  18        0.06        3.35      5.57 o 
  -1   6  18        4.28        3.80      4.23 o 
   0   6  18       33.52       36.71      5.27 o 
   1   6  18        0.06        0.71      6.11 o 
   2   6  18        0.72        1.06      6.72 o 
  -2   7  18       20.77       16.41      5.94 o 
  -1   7  18        4.90        6.66      4.16 o 
   0   7  18        1.19        0.78      5.98 o 
   1   7  18        5.39       10.67      6.22 o 
   2   7  18        1.25        2.72      8.25 o 
  -2   8  18        0.01        1.09      5.89 o 
  -1   8  18        1.64       -1.92      6.28 o 
   0   8  18       23.93       21.16      6.17 o 
   1   8  18       10.72       12.47      6.48 o 
   2   8  18        1.42        8.77     11.97 o 
  -1   9  18        0.11       -4.21      8.67 o 
   0   9  18        1.03       -5.16      6.42 o 
   1   9  18        1.68        2.96      7.36 o 
   0  10  18        0.41        0.39      7.36 o 
  -3   1  19        5.18        1.67      5.78 o 
  -2   1  19        4.19        9.22      5.21 o 
  -1   1  19        0.01        3.76      4.19 o 
   0   1  19        0.23       -0.92      3.95 o 
   1   1  19        0.92       -1.79      6.09 o 
   2   1  19        2.46        6.60      6.18 o 
  -3   2  19        4.62        8.57      5.40 o 
  -2   2  19        7.34        0.61      5.37 o 
  -1   2  19        0.10        0.25      4.14 o 
   0   2  19        5.51        5.59      4.62 o 
   1   2  19        0.38        2.29      6.42 o 
   2   2  19        2.15        2.71      6.84 o 
  -3   3  19        0.15        1.93      5.99 o 
  -2   3  19        0.11       -3.82      5.40 o 
  -1   3  19        4.73        0.33      4.23 o 
   0   3  19        0.23        2.01      4.76 o 
   1   3  19        0.25       -3.86      6.09 o 
   2   3  19        0.23       -2.00      6.79 o 
  -3   4  19        0.78        0.76      6.42 o 
  -2   4  19        0.02        0.79      5.22 o 
  -1   4  19        0.25       -2.26      4.30 o 
   0   4  19       11.32       12.94      5.17 o 
   1   4  19       27.52       26.11      6.42 o 
   2   4  19        1.94        1.72      8.46 o 
  -2   5  19        2.68        2.99      5.93 o 
  -1   5  19        3.04        3.80      4.47 o 
   0   5  19        2.10        0.48      4.95 o 
   1   5  19        3.33        2.67      6.41 o 
   2   5  19        1.88       -8.44      8.40 o 
  -2   6  19        6.16        5.63      5.96 o 
  -1   6  19       13.01       19.87      4.59 o 
   0   6  19        6.89       11.58      6.28 o 
   1   6  19        0.60        1.05      6.48 o 
  -2   7  19        0.07       -1.58      6.12 o 
  -1   7  19        0.01       -2.87      4.40 o 
   0   7  19        5.55        8.44      6.22 o 
   1   7  19        7.12       10.28      7.70 o 
  -1   8  19        1.48        4.37      6.85 o 
   0   8  19        8.83        6.20      7.15 o 
  -2   0  20        0.17       -2.05      7.94 o 
  -1   0  20        5.12        6.36      6.07 o 
   0   0  20        0.09        7.08      7.82 o 
   1   0  20        3.96        3.04      9.58 o 
   2   0  20        0.97      -13.23     14.66 o 
  -2   1  20        4.07        1.49      5.41 o 
  -1   1  20        0.31        3.53      4.38 o 
   0   1  20        0.14        3.04      6.00 o 
   1   1  20        6.07        8.54      6.53 o 
   2   1  20        3.56       -0.40     12.94 o 
  -2   2  20        0.00       -3.90      5.53 o 
  -1   2  20       10.69       13.85      4.42 o 
   0   2  20        6.39       11.29      6.31 o 
   1   2  20        0.00       -0.69      6.53 o 
  -2   3  20        8.36        5.09      5.77 o 
  -1   3  20        3.37        4.76      4.47 o 
   0   3  20       19.83       25.13      6.31 o 
   1   3  20        0.06        4.05      6.32 o 
  -2   4  20        0.32       -0.50      6.98 o 
  -1   4  20       16.01       17.89      4.64 o 
   0   4  20       25.17       27.85      6.57 o 
   1   4  20        0.06        3.76      7.47 o 
  -1   5  20        5.00        7.26      4.91 o 
   0   5  20        0.12        0.33      6.04 o 
   1   5  20        6.20       17.65      7.77 o 
  -1   6  20        3.58       -1.04      5.62 o 
   0   6  20        2.04        5.50      7.09 o 
  -1   1  21        0.31        1.47      8.65 o 
   0   1  21        0.13        0.71      6.06 o 
   1   1  21        0.21        1.90      7.55 o 
  -1   2  21        6.39        4.97      8.52 o 
   0   2  21        0.10        3.60      6.39 o 
   1   2  21        0.40       -6.73      8.35 o 
  -1   3  21        2.27       15.82      8.73 o 
   0   3  21        2.40        1.03      6.56 o 
                                                 
